# Supplementary material for: Elucidating the Thermal Properties of Partially Chlorinated Graphene Using Molecular Dynamics Simulations
Source: J Phys Chem C Nanomater Interfaces. 2025 Sep 17;129(39):17767–77. doi: 10.1021/acs.jpcc.5c04046 (PMC12498505; doi:10.1021/acs.jpcc.5c04046)
Supplement: Supplementary file 2 [file jp5c04046_si_002.zip]

Archive with 7 entries (6 files):
- Supplementary_files/
- Supplementary_files/C.opt.tersoff
- Supplementary_files/in.dat
- Supplementary_files/log.lammps
- Supplementary_files/outputs.jpg
- Supplementary_files/param6.qeq
- Supplementary_files/relax_PCG.lmp
