# Supplementary material for: Elucidating the Thermal Properties of Partially Chlorinated Graphene Using Molecular Dynamics Simulations
Source: J Phys Chem C Nanomater Interfaces. 2025 Sep 17;129(39):17767–77. doi: 10.1021/acs.jpcc.5c04046 (PMC12498505; doi:10.1021/acs.jpcc.5c04046)
Supplement: Supplementary file 2 [file jp5c04046_si_002.zip › Supplementary_files/in.dat]

## Chlorographene, lattice constants, a = 1.44 A, c = 2 A
1904 atoms

3 atom types

0  69.1200 xlo xhi
0  69.8363 ylo yhi
-10 10 zlo zhi

Masses

1 12.011
2 12.011
3 35.453

Atoms

1 1 0 0 0 0
2 1 0 0.72 1.24708 0
3 1 0 2.16 1.24708 0
4 1 0 2.88 0 0
5 1 0 0 2.49415 0
6 1 0 0.72 3.74123 0
7 1 0 2.16 3.74123 0
8 1 0 2.88 2.49415 0
9 1 0 0 4.98831 0
10 1 0.003 0.72 6.23538 0
11 2 0.021 2.16 6.23538 0
12 1 0.003 2.88 4.98831 0
13 1 0 0 7.48246 0
14 1 0 0.72 8.72954 0
15 1 0 2.16 8.72954 0
16 1 0.003 2.88 7.48246 0
17 1 0 0 9.97661 0
18 1 0 0.72 11.2237 0
19 1 0 2.16 11.2237 0
20 1 0 2.88 9.97661 0
21 1 0 0 12.4708 0
22 1 0 0.72 13.7178 0
23 1 0 2.16 13.7178 0
24 1 0 2.88 12.4708 0
25 1 0 0 14.9649 0
26 1 0 0.72 16.212 0
27 1 0 2.16 16.212 0
28 1 0 2.88 14.9649 0
29 1 0 0 17.4591 0
30 1 0 0.72 18.7061 0
31 1 0 2.16 18.7061 0
32 1 0 2.88 17.4591 0
33 1 0 0 19.9532 0
34 1 0 0.72 21.2003 0
35 1 0 2.16 21.2003 0
36 1 0 2.88 19.9532 0
37 1 0 0 22.4474 0
38 1 0 0.72 23.6945 0
39 1 0 2.16 23.6945 0
40 1 0 2.88 22.4474 0
41 1 0 0 24.9415 0
42 1 0.003 0.72 26.1886 0
43 2 0.021 2.16 26.1886 0
44 1 0.003 2.88 24.9415 0
45 1 0 0 27.4357 0
46 1 0 0.72 28.6828 0
47 1 0 2.16 28.6828 0
48 1 0.006 2.88 27.4357 0
49 1 0 0 29.9298 0
50 1 0 0.72 31.1769 0
51 1 0 2.16 31.1769 0
52 1 0 2.88 29.9298 0
53 1 0 0 32.424 0
54 1 0 0.72 33.6711 0
55 1 0 2.16 33.6711 0
56 1 0 2.88 32.424 0
57 1 0 0 34.9181 0
58 1 0 0.72 36.1652 0
59 1 0 2.16 36.1652 0
60 1 0 2.88 34.9181 0
61 1 0 0 37.4123 0
62 1 0 0.72 38.6594 0
63 1 0 2.16 38.6594 0
64 1 0 2.88 37.4123 0
65 1 0 0 39.9065 0
66 1 0 0.72 41.1535 0
67 1 0 2.16 41.1535 0
68 1 0 2.88 39.9065 0
69 1 0 0 42.4006 0
70 1 0 0.72 43.6477 0
71 1 0 2.16 43.6477 0
72 1 0 2.88 42.4006 0
73 1 0 0 44.8948 0
74 1 0.003 0.72 46.1418 0
75 2 0.021 2.16 46.1418 0
76 1 0.003 2.88 44.8948 0
77 1 0 0 47.3889 0
78 1 0 0.72 48.636 0
79 1 0 2.16 48.636 0
80 1 0.003 2.88 47.3889 0
81 1 0 0 49.8831 0
82 1 0 0.72 51.1301 0
83 1 0 2.16 51.1301 0
84 1 0 2.88 49.8831 0
85 1 0 0 52.3772 0
86 1 0 0.72 53.6243 0
87 1 0 2.16 53.6243 0
88 1 0 2.88 52.3772 0
89 1 0 0 54.8714 0
90 1 0 0.72 56.1184 0
91 1 0 2.16 56.1184 0
92 1 0 2.88 54.8714 0
93 1 0 0 57.3655 0
94 1 0 0.72 58.6126 0
95 1 0 2.16 58.6126 0
96 1 0 2.88 57.3655 0
97 1 0 0 59.8597 0
98 1 0 0.72 61.1068 0
99 1 0 2.16 61.1068 0
100 1 0 2.88 59.8597 0
101 1 0 0 62.3538 0
102 1 0 0.72 63.6009 0
103 1 0 2.16 63.6009 0
104 1 0 2.88 62.3538 0
105 1 0 0 64.848 0
106 1 0 0.72 66.0951 0
107 1 0 2.16 66.0951 0
108 1 0 2.88 64.848 0
109 1 0 0 67.3421 0
110 1 0 0.72 68.5892 0
111 1 0 2.16 68.5892 0
112 1 0.003 2.88 67.3421 0
113 1 0 4.32 0 0
114 1 0.003 5.04 1.24708 0
115 2 0.021 6.48 1.24708 0
116 1 0.003 7.2 0 0
117 1 0 4.32 2.49415 0
118 1 0 5.04 3.74123 0
119 1 0 6.48 3.74123 0
120 1 0.003 7.2 2.49415 0
121 1 0 4.32 4.98831 0
122 1 0 5.04 6.23538 0
123 1 0 6.48 6.23538 0
124 1 0 7.2 4.98831 0
125 1 0 4.32 7.48246 0
126 1 0 5.04 8.72954 0
127 1 0.003 6.48 8.72954 0
128 1 0 7.2 7.48246 0
129 1 0 4.32 9.97661 0
130 1 0 5.04 11.2237 0
131 1 0.003 6.48 11.2237 0
132 2 0.021 7.2 9.97661 0
133 1 0 4.32 12.4708 0
134 1 0 5.04 13.7178 0
135 1 0 6.48 13.7178 0
136 1 0 7.2 12.4708 0
137 1 0 4.32 14.9649 0
138 1 0 5.04 16.212 0
139 1 0 6.48 16.212 0
140 1 0 7.2 14.9649 0
141 1 0 4.32 17.4591 0
142 1 0 5.04 18.7061 0
143 1 0 6.48 18.7061 0
144 1 0 7.2 17.4591 0
145 1 0 4.32 19.9532 0
146 1 0 5.04 21.2003 0
147 1 0 6.48 21.2003 0
148 1 0 7.2 19.9532 0
149 1 0 4.32 22.4474 0
150 1 0 5.04 23.6945 0
151 1 0 6.48 23.6945 0
152 1 0 7.2 22.4474 0
153 1 0 4.32 24.9415 0
154 1 0.003 5.04 26.1886 0
155 1 0 6.48 26.1886 0
156 1 0 7.2 24.9415 0
157 2 0.021 4.32 27.4357 0
158 1 0.003 5.04 28.6828 0
159 1 0 6.48 28.6828 0
160 1 0 7.2 27.4357 0
161 1 0.003 4.32 29.9298 0
162 2 0.021 5.04 31.1769 0
163 1 0.003 6.48 31.1769 0
164 1 0 7.2 29.9298 0
165 1 0.003 4.32 32.424 0
166 1 0 5.04 33.6711 0
167 1 0 6.48 33.6711 0
168 1 0 7.2 32.424 0
169 1 0 4.32 34.9181 0
170 1 0 5.04 36.1652 0
171 1 0 6.48 36.1652 0
172 1 0 7.2 34.9181 0
173 1 0 4.32 37.4123 0
174 1 0 5.04 38.6594 0
175 1 0 6.48 38.6594 0
176 1 0 7.2 37.4123 0
177 1 0 4.32 39.9065 0
178 1 0 5.04 41.1535 0
179 1 0 6.48 41.1535 0
180 1 0 7.2 39.9065 0
181 1 0 4.32 42.4006 0
182 1 0.003 5.04 43.6477 0
183 2 0.021 6.48 43.6477 0
184 1 0.003 7.2 42.4006 0
185 1 0 4.32 44.8948 0
186 1 0 5.04 46.1418 0
187 1 0 6.48 46.1418 0
188 1 0.003 7.2 44.8948 0
189 1 0 4.32 47.3889 0
190 1 0 5.04 48.636 0
191 1 0 6.48 48.636 0
192 1 0 7.2 47.3889 0
193 1 0 4.32 49.8831 0
194 1 0 5.04 51.1301 0
195 1 0 6.48 51.1301 0
196 1 0 7.2 49.8831 0
197 1 0 4.32 52.3772 0
198 1 0.003 5.04 53.6243 0
199 2 0.021 6.48 53.6243 0
200 1 0.003 7.2 52.3772 0
201 1 0.003 4.32 54.8714 0
202 2 0.021 5.04 56.1184 0
203 1 0.003 6.48 56.1184 0
204 1 0.003 7.2 54.8714 0
205 1 0.006 4.32 57.3655 0
206 2 0.021 5.04 58.6126 0
207 1 0.003 6.48 58.6126 0
208 1 0 7.2 57.3655 0
209 1 0.006 4.32 59.8597 0
210 2 0.021 5.04 61.1068 0
211 1 0.003 6.48 61.1068 0
212 1 0 7.2 59.8597 0
213 1 0.003 4.32 62.3538 0
214 1 0 5.04 63.6009 0
215 1 0 6.48 63.6009 0
216 1 0.003 7.2 62.3538 0
217 1 0 4.32 64.848 0
218 1 0.003 5.04 66.0951 0
219 1 0 6.48 66.0951 0
220 1 0 7.2 64.848 0
221 2 0.021 4.32 67.3421 0
222 1 0.003 5.04 68.5892 0
223 1 0 6.48 68.5892 0
224 1 0 7.2 67.3421 0
225 1 0.003 8.64 0 0
226 2 0.021 9.36 1.24708 0
227 1 0.003 10.8 1.24708 0
228 1 0 11.52 0 0
229 1 0.003 8.64 2.49415 0
230 1 0 9.36 3.74123 0
231 1 0 10.8 3.74123 0
232 1 0 11.52 2.49415 0
233 1 0.003 8.64 4.98831 0
234 2 0.021 9.36 6.23538 0
235 1 0.003 10.8 6.23538 0
236 1 0 11.52 4.98831 0
237 1 0.003 8.64 7.48246 0
238 1 0 9.36 8.72954 0
239 1 0 10.8 8.72954 0
240 1 0 11.52 7.48246 0
241 1 0.003 8.64 9.97661 0
242 1 0 9.36 11.2237 0
243 1 0 10.8 11.2237 0
244 1 0 11.52 9.97661 0
245 1 0 8.64 12.4708 0
246 1 0 9.36 13.7178 0
247 1 0 10.8 13.7178 0
248 1 0 11.52 12.4708 0
249 1 0 8.64 14.9649 0
250 1 0 9.36 16.212 0
251 1 0 10.8 16.212 0
252 1 0 11.52 14.9649 0
253 1 0 8.64 17.4591 0
254 1 0 9.36 18.7061 0
255 1 0 10.8 18.7061 0
256 1 0 11.52 17.4591 0
257 1 0 8.64 19.9532 0
258 1 0.003 9.36 21.2003 0
259 2 0.021 10.8 21.2003 0
260 1 0.003 11.52 19.9532 0
261 1 0 8.64 22.4474 0
262 1 0 9.36 23.6945 0
263 1 0 10.8 23.6945 0
264 1 0.006 11.52 22.4474 0
265 1 0 8.64 24.9415 0
266 1 0 9.36 26.1886 0
267 1 0 10.8 26.1886 0
268 1 0 11.52 24.9415 0
269 1 0 8.64 27.4357 0
270 1 0.003 9.36 28.6828 0
271 2 0.021 10.8 28.6828 0
272 1 0.003 11.52 27.4357 0
273 1 0 8.64 29.9298 0
274 1 0 9.36 31.1769 0
275 1 0 10.8 31.1769 0
276 1 0.003 11.52 29.9298 0
277 1 0 8.64 32.424 0
278 1 0 9.36 33.6711 0
279 1 0 10.8 33.6711 0
280 1 0 11.52 32.424 0
281 1 0 8.64 34.9181 0
282 1 0 9.36 36.1652 0
283 1 0 10.8 36.1652 0
284 1 0 11.52 34.9181 0
285 1 0 8.64 37.4123 0
286 1 0 9.36 38.6594 0
287 1 0.003 10.8 38.6594 0
288 1 0 11.52 37.4123 0
289 1 0 8.64 39.9065 0
290 1 0 9.36 41.1535 0
291 1 0.003 10.8 41.1535 0
292 2 0.021 11.52 39.9065 0
293 1 0 8.64 42.4006 0
294 1 0 9.36 43.6477 0
295 1 0 10.8 43.6477 0
296 1 0 11.52 42.4006 0
297 1 0 8.64 44.8948 0
298 1 0 9.36 46.1418 0
299 1 0 10.8 46.1418 0
300 1 0 11.52 44.8948 0
301 1 0 8.64 47.3889 0
302 1 0 9.36 48.636 0
303 1 0 10.8 48.636 0
304 1 0 11.52 47.3889 0
305 1 0 8.64 49.8831 0
306 1 0 9.36 51.1301 0
307 1 0 10.8 51.1301 0
308 1 0 11.52 49.8831 0
309 1 0 8.64 52.3772 0
310 1 0 9.36 53.6243 0
311 1 0 10.8 53.6243 0
312 1 0 11.52 52.3772 0
313 1 0 8.64 54.8714 0
314 1 0 9.36 56.1184 0
315 1 0 10.8 56.1184 0
316 1 0 11.52 54.8714 0
317 1 0 8.64 57.3655 0
318 1 0 9.36 58.6126 0
319 1 0 10.8 58.6126 0
320 1 0 11.52 57.3655 0
321 1 0 8.64 59.8597 0
322 1 0.003 9.36 61.1068 0
323 1 0 10.8 61.1068 0
324 1 0 11.52 59.8597 0
325 2 0.021 8.64 62.3538 0
326 1 0.003 9.36 63.6009 0
327 1 0 10.8 63.6009 0
328 1 0 11.52 62.3538 0
329 1 0 8.64 64.848 0
330 1 0.003 9.36 66.0951 0
331 2 0.021 10.8 66.0951 0
332 1 0.003 11.52 64.848 0
333 1 0 8.64 67.3421 0
334 1 0 9.36 68.5892 0
335 1 0 10.8 68.5892 0
336 1 0.003 11.52 67.3421 0
337 1 0 12.96 0 0
338 1 0 13.68 1.24708 0
339 1 0 15.12 1.24708 0
340 1 0 15.84 0 0
341 1 0 12.96 2.49415 0
342 1 0 13.68 3.74123 0
343 1 0 15.12 3.74123 0
344 1 0 15.84 2.49415 0
345 1 0 12.96 4.98831 0
346 1 0 13.68 6.23538 0
347 1 0 15.12 6.23538 0
348 1 0 15.84 4.98831 0
349 1 0 12.96 7.48246 0
350 1 0 13.68 8.72954 0
351 1 0 15.12 8.72954 0
352 1 0 15.84 7.48246 0
353 1 0 12.96 9.97661 0
354 1 0 13.68 11.2237 0
355 1 0 15.12 11.2237 0
356 1 0 15.84 9.97661 0
357 1 0 12.96 12.4708 0
358 1 0 13.68 13.7178 0
359 1 0 15.12 13.7178 0
360 1 0 15.84 12.4708 0
361 1 0 12.96 14.9649 0
362 1 0 13.68 16.212 0
363 1 0 15.12 16.212 0
364 1 0 15.84 14.9649 0
365 1 0 12.96 17.4591 0
366 1 0 13.68 18.7061 0
367 1 0 15.12 18.7061 0
368 1 0 15.84 17.4591 0
369 1 0 12.96 19.9532 0
370 1 0.006 13.68 21.2003 0
371 2 0.021 15.12 21.2003 0
372 1 0.003 15.84 19.9532 0
373 2 0.021 12.96 22.4474 0
374 1 0.003 13.68 23.6945 0
375 1 0 15.12 23.6945 0
376 1 0.003 15.84 22.4474 0
377 1 0 12.96 24.9415 0
378 1 0.003 13.68 26.1886 0
379 2 0.021 15.12 26.1886 0
380 1 0.003 15.84 24.9415 0
381 1 0.003 12.96 27.4357 0
382 2 0.021 13.68 28.6828 0
383 1 0.003 15.12 28.6828 0
384 1 0.003 15.84 27.4357 0
385 1 0.003 12.96 29.9298 0
386 1 0 13.68 31.1769 0
387 1 0 15.12 31.1769 0
388 1 0 15.84 29.9298 0
389 1 0 12.96 32.424 0
390 1 0 13.68 33.6711 0
391 1 0 15.12 33.6711 0
392 1 0 15.84 32.424 0
393 1 0.003 12.96 34.9181 0
394 2 0.021 13.68 36.1652 0
395 1 0.006 15.12 36.1652 0
396 1 0 15.84 34.9181 0
397 1 0.006 12.96 37.4123 0
398 2 0.021 13.68 38.6594 0
399 1 0.006 15.12 38.6594 0
400 2 0.021 15.84 37.4123 0
401 1 0.006 12.96 39.9065 0
402 1 0 13.68 41.1535 0
403 1 0 15.12 41.1535 0
404 1 0 15.84 39.9065 0
405 1 0 12.96 42.4006 0
406 1 0.003 13.68 43.6477 0
407 2 0.021 15.12 43.6477 0
408 1 0.003 15.84 42.4006 0
409 1 0 12.96 44.8948 0
410 1 0 13.68 46.1418 0
411 1 0 15.12 46.1418 0
412 1 0.003 15.84 44.8948 0
413 1 0 12.96 47.3889 0
414 1 0 13.68 48.636 0
415 1 0 15.12 48.636 0
416 1 0 15.84 47.3889 0
417 1 0 12.96 49.8831 0
418 1 0 13.68 51.1301 0
419 1 0 15.12 51.1301 0
420 1 0 15.84 49.8831 0
421 1 0 12.96 52.3772 0
422 1 0 13.68 53.6243 0
423 1 0 15.12 53.6243 0
424 1 0 15.84 52.3772 0
425 1 0 12.96 54.8714 0
426 1 0 13.68 56.1184 0
427 1 0 15.12 56.1184 0
428 1 0 15.84 54.8714 0
429 1 0 12.96 57.3655 0
430 1 0 13.68 58.6126 0
431 1 0 15.12 58.6126 0
432 1 0 15.84 57.3655 0
433 1 0 12.96 59.8597 0
434 1 0 13.68 61.1068 0
435 1 0 15.12 61.1068 0
436 1 0 15.84 59.8597 0
437 1 0 12.96 62.3538 0
438 1 0 13.68 63.6009 0
439 1 0 15.12 63.6009 0
440 1 0 15.84 62.3538 0
441 1 0 12.96 64.848 0
442 1 0 13.68 66.0951 0
443 1 0 15.12 66.0951 0
444 1 0 15.84 64.848 0
445 1 0 12.96 67.3421 0
446 1 0 13.68 68.5892 0
447 1 0 15.12 68.5892 0
448 1 0 15.84 67.3421 0
449 1 0 17.28 0 0
450 1 0 18 1.24708 0
451 1 0 19.44 1.24708 0
452 1 0 20.16 0 0
453 1 0 17.28 2.49415 0
454 1 0 18 3.74123 0
455 1 0 19.44 3.74123 0
456 1 0 20.16 2.49415 0
457 1 0 17.28 4.98831 0
458 1 0 18 6.23538 0
459 1 0 19.44 6.23538 0
460 1 0 20.16 4.98831 0
461 1 0 17.28 7.48246 0
462 1 0 18 8.72954 0
463 1 0 19.44 8.72954 0
464 1 0 20.16 7.48246 0
465 1 0 17.28 9.97661 0
466 1 0 18 11.2237 0
467 1 0 19.44 11.2237 0
468 1 0 20.16 9.97661 0
469 1 0 17.28 12.4708 0
470 1 0 18 13.7178 0
471 1 0 19.44 13.7178 0
472 1 0 20.16 12.4708 0
473 1 0.003 17.28 14.9649 0
474 2 0.021 18 16.212 0
475 1 0.003 19.44 16.212 0
476 1 0 20.16 14.9649 0
477 1 0.003 17.28 17.4591 0
478 1 0 18 18.7061 0
479 1 0 19.44 18.7061 0
480 1 0 20.16 17.4591 0
481 1 0.003 17.28 19.9532 0
482 2 0.021 18 21.2003 0
483 1 0.006 19.44 21.2003 0
484 1 0.003 20.16 19.9532 0
485 1 0.003 17.28 22.4474 0
486 1 0 18 23.6945 0
487 1 0.003 19.44 23.6945 0
488 2 0.021 20.16 22.4474 0
489 1 0 17.28 24.9415 0
490 1 0.003 18 26.1886 0
491 2 0.021 19.44 26.1886 0
492 1 0.003 20.16 24.9415 0
493 1 0 17.28 27.4357 0
494 1 0 18 28.6828 0
495 1 0.003 19.44 28.6828 0
496 1 0.003 20.16 27.4357 0
497 1 0 17.28 29.9298 0
498 1 0 18 31.1769 0
499 1 0.003 19.44 31.1769 0
500 2 0.021 20.16 29.9298 0
501 1 0 17.28 32.424 0
502 1 0.003 18 33.6711 0
503 2 0.021 19.44 33.6711 0
504 1 0.003 20.16 32.424 0
505 1 0 17.28 34.9181 0
506 1 0 18 36.1652 0
507 1 0 19.44 36.1652 0
508 1 0.003 20.16 34.9181 0
509 1 0.003 17.28 37.4123 0
510 1 0 18 38.6594 0
511 1 0 19.44 38.6594 0
512 1 0 20.16 37.4123 0
513 1 0 17.28 39.9065 0
514 1 0.003 18 41.1535 0
515 2 0.021 19.44 41.1535 0
516 1 0.003 20.16 39.9065 0
517 1 0 17.28 42.4006 0
518 1 0 18 43.6477 0
519 1 0 19.44 43.6477 0
520 1 0.003 20.16 42.4006 0
521 1 0 17.28 44.8948 0
522 1 0 18 46.1418 0
523 1 0 19.44 46.1418 0
524 1 0.003 20.16 44.8948 0
525 1 0 17.28 47.3889 0
526 1 0 18 48.636 0
527 1 0 19.44 48.636 0
528 1 0 20.16 47.3889 0
529 1 0 17.28 49.8831 0
530 1 0 18 51.1301 0
531 1 0 19.44 51.1301 0
532 1 0 20.16 49.8831 0
533 1 0 17.28 52.3772 0
534 1 0 18 53.6243 0
535 1 0.003 19.44 53.6243 0
536 1 0 20.16 52.3772 0
537 1 0 17.28 54.8714 0
538 1 0 18 56.1184 0
539 1 0.003 19.44 56.1184 0
540 2 0.021 20.16 54.8714 0
541 1 0 17.28 57.3655 0
542 1 0 18 58.6126 0
543 1 0 19.44 58.6126 0
544 1 0 20.16 57.3655 0
545 1 0.003 17.28 59.8597 0
546 2 0.021 18 61.1068 0
547 1 0.003 19.44 61.1068 0
548 1 0.003 20.16 59.8597 0
549 1 0.003 17.28 62.3538 0
550 1 0 18 63.6009 0
551 1 0 19.44 63.6009 0
552 1 0 20.16 62.3538 0
553 1 0 17.28 64.848 0
554 1 0 18 66.0951 0
555 1 0 19.44 66.0951 0
556 1 0 20.16 64.848 0
557 1 0 17.28 67.3421 0
558 1 0 18 68.5892 0
559 1 0 19.44 68.5892 0
560 1 0 20.16 67.3421 0
561 1 0 21.6 0 0
562 1 0.003 22.32 1.24708 0
563 2 0.021 23.76 1.24708 0
564 1 0.003 24.48 0 0
565 1 0 21.6 2.49415 0
566 1 0 22.32 3.74123 0
567 1 0 23.76 3.74123 0
568 1 0.003 24.48 2.49415 0
569 1 0 21.6 4.98831 0
570 1 0 22.32 6.23538 0
571 1 0 23.76 6.23538 0
572 1 0 24.48 4.98831 0
573 1 0 21.6 7.48246 0
574 1 0 22.32 8.72954 0
575 1 0 23.76 8.72954 0
576 1 0 24.48 7.48246 0
577 1 0 21.6 9.97661 0
578 1 0 22.32 11.2237 0
579 1 0 23.76 11.2237 0
580 1 0 24.48 9.97661 0
581 1 0 21.6 12.4708 0
582 1 0 22.32 13.7178 0
583 1 0 23.76 13.7178 0
584 1 0 24.48 12.4708 0
585 1 0 21.6 14.9649 0
586 1 0 22.32 16.212 0
587 1 0 23.76 16.212 0
588 1 0 24.48 14.9649 0
589 1 0 21.6 17.4591 0
590 1 0.003 22.32 18.7061 0
591 1 0 23.76 18.7061 0
592 1 0 24.48 17.4591 0
593 2 0.021 21.6 19.9532 0
594 1 0.003 22.32 21.2003 0
595 1 0 23.76 21.2003 0
596 1 0 24.48 19.9532 0
597 1 0.003 21.6 22.4474 0
598 1 0 22.32 23.6945 0
599 1 0 23.76 23.6945 0
600 1 0 24.48 22.4474 0
601 1 0 21.6 24.9415 0
602 1 0 22.32 26.1886 0
603 1 0 23.76 26.1886 0
604 1 0 24.48 24.9415 0
605 1 0 21.6 27.4357 0
606 1 0 22.32 28.6828 0
607 1 0 23.76 28.6828 0
608 1 0 24.48 27.4357 0
609 1 0.003 21.6 29.9298 0
610 1 0 22.32 31.1769 0
611 1 0 23.76 31.1769 0
612 1 0 24.48 29.9298 0
613 1 0 21.6 32.424 0
614 1 0 22.32 33.6711 0
615 1 0 23.76 33.6711 0
616 1 0 24.48 32.424 0
617 1 0 21.6 34.9181 0
618 1 0 22.32 36.1652 0
619 1 0 23.76 36.1652 0
620 1 0 24.48 34.9181 0
621 1 0 21.6 37.4123 0
622 1 0 22.32 38.6594 0
623 1 0 23.76 38.6594 0
624 1 0 24.48 37.4123 0
625 1 0 21.6 39.9065 0
626 1 0 22.32 41.1535 0
627 1 0 23.76 41.1535 0
628 1 0 24.48 39.9065 0
629 1 0 21.6 42.4006 0
630 1 0.003 22.32 43.6477 0
631 1 0 23.76 43.6477 0
632 1 0.003 24.48 42.4006 0
633 2 0.021 21.6 44.8948 0
634 1 0.003 22.32 46.1418 0
635 1 0.003 23.76 46.1418 0
636 1 0 24.48 44.8948 0
637 1 0 21.6 47.3889 0
638 1 0 22.32 48.636 0
639 1 0.003 23.76 48.636 0
640 2 0.021 24.48 47.3889 0
641 1 0 21.6 49.8831 0
642 1 0 22.32 51.1301 0
643 1 0 23.76 51.1301 0
644 1 0 24.48 49.8831 0
645 1 0 21.6 52.3772 0
646 1 0 22.32 53.6243 0
647 1 0 23.76 53.6243 0
648 1 0 24.48 52.3772 0
649 1 0.003 21.6 54.8714 0
650 1 0 22.32 56.1184 0
651 1 0 23.76 56.1184 0
652 1 0 24.48 54.8714 0
653 1 0 21.6 57.3655 0
654 1 0.003 22.32 58.6126 0
655 1 0 23.76 58.6126 0
656 1 0 24.48 57.3655 0
657 2 0.021 21.6 59.8597 0
658 1 0.003 22.32 61.1068 0
659 1 0 23.76 61.1068 0
660 1 0 24.48 59.8597 0
661 1 0 21.6 62.3538 0
662 1 0 22.32 63.6009 0
663 1 0 23.76 63.6009 0
664 1 0 24.48 62.3538 0
665 1 0 21.6 64.848 0
666 1 0 22.32 66.0951 0
667 1 0 23.76 66.0951 0
668 1 0 24.48 64.848 0
669 1 0 21.6 67.3421 0
670 1 0 22.32 68.5892 0
671 1 0 23.76 68.5892 0
672 1 0 24.48 67.3421 0
673 1 0 25.92 0 0
674 1 0 26.64 1.24708 0
675 1 0.003 28.08 1.24708 0
676 1 0 28.8 0 0
677 1 0 25.92 2.49415 0
678 1 0 26.64 3.74123 0
679 1 0.003 28.08 3.74123 0
680 2 0.021 28.8 2.49415 0
681 1 0 25.92 4.98831 0
682 1 0 26.64 6.23538 0
683 1 0 28.08 6.23538 0
684 1 0 28.8 4.98831 0
685 1 0 25.92 7.48246 0
686 1 0 26.64 8.72954 0
687 1 0 28.08 8.72954 0
688 1 0 28.8 7.48246 0
689 1 0 25.92 9.97661 0
690 1 0 26.64 11.2237 0
691 1 0 28.08 11.2237 0
692 1 0 28.8 9.97661 0
693 1 0 25.92 12.4708 0
694 1 0 26.64 13.7178 0
695 1 0 28.08 13.7178 0
696 1 0 28.8 12.4708 0
697 1 0 25.92 14.9649 0
698 1 0 26.64 16.212 0
699 1 0 28.08 16.212 0
700 1 0.003 28.8 14.9649 0
701 1 0 25.92 17.4591 0
702 1 0 26.64 18.7061 0
703 1 0 28.08 18.7061 0
704 1 0 28.8 17.4591 0
705 1 0 25.92 19.9532 0
706 1 0 26.64 21.2003 0
707 1 0 28.08 21.2003 0
708 1 0 28.8 19.9532 0
709 1 0 25.92 22.4474 0
710 1 0 26.64 23.6945 0
711 1 0 28.08 23.6945 0
712 1 0 28.8 22.4474 0
713 1 0 25.92 24.9415 0
714 1 0.003 26.64 26.1886 0
715 2 0.021 28.08 26.1886 0
716 1 0.003 28.8 24.9415 0
717 1 0 25.92 27.4357 0
718 1 0 26.64 28.6828 0
719 1 0 28.08 28.6828 0
720 1 0.003 28.8 27.4357 0
721 1 0 25.92 29.9298 0
722 1 0 26.64 31.1769 0
723 1 0 28.08 31.1769 0
724 1 0 28.8 29.9298 0
725 1 0 25.92 32.424 0
726 1 0 26.64 33.6711 0
727 1 0 28.08 33.6711 0
728 1 0 28.8 32.424 0
729 1 0 25.92 34.9181 0
730 1 0 26.64 36.1652 0
731 1 0 28.08 36.1652 0
732 1 0 28.8 34.9181 0
733 1 0 25.92 37.4123 0
734 1 0 26.64 38.6594 0
735 1 0 28.08 38.6594 0
736 1 0 28.8 37.4123 0
737 1 0 25.92 39.9065 0
738 1 0.003 26.64 41.1535 0
739 1 0 28.08 41.1535 0
740 1 0 28.8 39.9065 0
741 2 0.021 25.92 42.4006 0
742 1 0.003 26.64 43.6477 0
743 1 0 28.08 43.6477 0
744 1 0 28.8 42.4006 0
745 1 0 25.92 44.8948 0
746 1 0 26.64 46.1418 0
747 1 0 28.08 46.1418 0
748 1 0 28.8 44.8948 0
749 1 0.003 25.92 47.3889 0
750 1 0 26.64 48.636 0
751 1 0 28.08 48.636 0
752 1 0 28.8 47.3889 0
753 1 0 25.92 49.8831 0
754 1 0 26.64 51.1301 0
755 1 0 28.08 51.1301 0
756 1 0 28.8 49.8831 0
757 1 0 25.92 52.3772 0
758 1 0.003 26.64 53.6243 0
759 2 0.021 28.08 53.6243 0
760 1 0.003 28.8 52.3772 0
761 1 0 25.92 54.8714 0
762 1 0 26.64 56.1184 0
763 1 0 28.08 56.1184 0
764 1 0.006 28.8 54.8714 0
765 1 0 25.92 57.3655 0
766 1 0 26.64 58.6126 0
767 1 0 28.08 58.6126 0
768 1 0 28.8 57.3655 0
769 1 0 25.92 59.8597 0
770 1 0.003 26.64 61.1068 0
771 2 0.021 28.08 61.1068 0
772 1 0.003 28.8 59.8597 0
773 1 0 25.92 62.3538 0
774 1 0 26.64 63.6009 0
775 1 0 28.08 63.6009 0
776 1 0.003 28.8 62.3538 0
777 1 0 25.92 64.848 0
778 1 0 26.64 66.0951 0
779 1 0 28.08 66.0951 0
780 1 0 28.8 64.848 0
781 1 0 25.92 67.3421 0
782 1 0 26.64 68.5892 0
783 1 0 28.08 68.5892 0
784 1 0 28.8 67.3421 0
785 1 0 30.24 0 0
786 1 0 30.96 1.24708 0
787 1 0 32.4 1.24708 0
788 1 0 33.12 0 0
789 1 0.003 30.24 2.49415 0
790 1 0 30.96 3.74123 0
791 1 0.003 32.4 3.74123 0
792 1 0 33.12 2.49415 0
793 1 0 30.24 4.98831 0
794 1 0 30.96 6.23538 0
795 1 0.003 32.4 6.23538 0
796 2 0.021 33.12 4.98831 0
797 1 0 30.24 7.48246 0
798 1 0 30.96 8.72954 0
799 1 0 32.4 8.72954 0
800 1 0 33.12 7.48246 0
801 1 0 30.24 9.97661 0
802 1 0.003 30.96 11.2237 0
803 2 0.021 32.4 11.2237 0
804 1 0.003 33.12 9.97661 0
805 1 0 30.24 12.4708 0
806 1 0.003 30.96 13.7178 0
807 1 0 32.4 13.7178 0
808 1 0.003 33.12 12.4708 0
809 2 0.021 30.24 14.9649 0
810 1 0.003 30.96 16.212 0
811 1 0 32.4 16.212 0
812 1 0 33.12 14.9649 0
813 1 0 30.24 17.4591 0
814 1 0 30.96 18.7061 0
815 1 0.003 32.4 18.7061 0
816 1 0 33.12 17.4591 0
817 1 0 30.24 19.9532 0
818 1 0 30.96 21.2003 0
819 1 0.003 32.4 21.2003 0
820 2 0.021 33.12 19.9532 0
821 1 0 30.24 22.4474 0
822 1 0 30.96 23.6945 0
823 1 0 32.4 23.6945 0
824 1 0 33.12 22.4474 0
825 1 0.003 30.24 24.9415 0
826 2 0.021 30.96 26.1886 0
827 1 0.003 32.4 26.1886 0
828 1 0 33.12 24.9415 0
829 1 0.003 30.24 27.4357 0
830 1 0 30.96 28.6828 0
831 1 0 32.4 28.6828 0
832 1 0 33.12 27.4357 0
833 1 0 30.24 29.9298 0
834 1 0 30.96 31.1769 0
835 1 0 32.4 31.1769 0
836 1 0 33.12 29.9298 0
837 1 0 30.24 32.424 0
838 1 0 30.96 33.6711 0
839 1 0 32.4 33.6711 0
840 1 0 33.12 32.424 0
841 1 0 30.24 34.9181 0
842 1 0.003 30.96 36.1652 0
843 2 0.021 32.4 36.1652 0
844 1 0.003 33.12 34.9181 0
845 1 0.003 30.24 37.4123 0
846 2 0.021 30.96 38.6594 0
847 1 0.003 32.4 38.6594 0
848 1 0.003 33.12 37.4123 0
849 1 0.003 30.24 39.9065 0
850 1 0 30.96 41.1535 0
851 1 0.003 32.4 41.1535 0
852 1 0.003 33.12 39.9065 0
853 1 0 30.24 42.4006 0
854 1 0 30.96 43.6477 0
855 1 0.003 32.4 43.6477 0
856 2 0.021 33.12 42.4006 0
857 1 0 30.24 44.8948 0
858 1 0 30.96 46.1418 0
859 1 0 32.4 46.1418 0
860 1 0 33.12 44.8948 0
861 1 0 30.24 47.3889 0
862 1 0.003 30.96 48.636 0
863 2 0.021 32.4 48.636 0
864 1 0.003 33.12 47.3889 0
865 1 0 30.24 49.8831 0
866 1 0 30.96 51.1301 0
867 1 0 32.4 51.1301 0
868 1 0.003 33.12 49.8831 0
869 1 0 30.24 52.3772 0
870 1 0.003 30.96 53.6243 0
871 1 0 32.4 53.6243 0
872 1 0 33.12 52.3772 0
873 2 0.021 30.24 54.8714 0
874 1 0.003 30.96 56.1184 0
875 1 0 32.4 56.1184 0
876 1 0 33.12 54.8714 0
877 1 0 30.24 57.3655 0
878 1 0 30.96 58.6126 0
879 1 0 32.4 58.6126 0
880 1 0 33.12 57.3655 0
881 1 0 30.24 59.8597 0
882 1 0 30.96 61.1068 0
883 1 0 32.4 61.1068 0
884 1 0 33.12 59.8597 0
885 1 0 30.24 62.3538 0
886 1 0 30.96 63.6009 0
887 1 0 32.4 63.6009 0
888 1 0 33.12 62.3538 0
889 1 0 30.24 64.848 0
890 1 0 30.96 66.0951 0
891 1 0 32.4 66.0951 0
892 1 0 33.12 64.848 0
893 1 0 30.24 67.3421 0
894 1 0 30.96 68.5892 0
895 1 0 32.4 68.5892 0
896 1 0 33.12 67.3421 0
897 1 0 34.56 0 0
898 1 0.003 35.28 1.24708 0
899 2 0.021 36.72 1.24708 0
900 1 0.003 37.44 0 0
901 1 0 34.56 2.49415 0
902 1 0 35.28 3.74123 0
903 1 0 36.72 3.74123 0
904 1 0.006 37.44 2.49415 0
905 1 0.003 34.56 4.98831 0
906 1 0 35.28 6.23538 0
907 1 0 36.72 6.23538 0
908 1 0 37.44 4.98831 0
909 1 0 34.56 7.48246 0
910 1 0 35.28 8.72954 0
911 1 0 36.72 8.72954 0
912 1 0 37.44 7.48246 0
913 1 0 34.56 9.97661 0
914 1 0 35.28 11.2237 0
915 1 0 36.72 11.2237 0
916 1 0 37.44 9.97661 0
917 1 0 34.56 12.4708 0
918 1 0 35.28 13.7178 0
919 1 0 36.72 13.7178 0
920 1 0 37.44 12.4708 0
921 1 0.003 34.56 14.9649 0
922 2 0.021 35.28 16.212 0
923 1 0.003 36.72 16.212 0
924 1 0 37.44 14.9649 0
925 1 0.003 34.56 17.4591 0
926 1 0 35.28 18.7061 0
927 1 0 36.72 18.7061 0
928 1 0 37.44 17.4591 0
929 1 0.003 34.56 19.9532 0
930 1 0 35.28 21.2003 0
931 1 0 36.72 21.2003 0
932 1 0 37.44 19.9532 0
933 1 0 34.56 22.4474 0
934 1 0 35.28 23.6945 0
935 1 0 36.72 23.6945 0
936 1 0 37.44 22.4474 0
937 1 0 34.56 24.9415 0
938 1 0 35.28 26.1886 0
939 1 0 36.72 26.1886 0
940 1 0 37.44 24.9415 0
941 1 0 34.56 27.4357 0
942 1 0.003 35.28 28.6828 0
943 2 0.021 36.72 28.6828 0
944 1 0.003 37.44 27.4357 0
945 1 0.003 34.56 29.9298 0
946 2 0.021 35.28 31.1769 0
947 1 0.003 36.72 31.1769 0
948 1 0.003 37.44 29.9298 0
949 1 0.003 34.56 32.424 0
950 1 0 35.28 33.6711 0
951 1 0 36.72 33.6711 0
952 1 0 37.44 32.424 0
953 1 0 34.56 34.9181 0
954 1 0 35.28 36.1652 0
955 1 0 36.72 36.1652 0
956 1 0 37.44 34.9181 0
957 1 0 34.56 37.4123 0
958 1 0.003 35.28 38.6594 0
959 1 0 36.72 38.6594 0
960 1 0 37.44 37.4123 0
961 2 0.021 34.56 39.9065 0
962 1 0.003 35.28 41.1535 0
963 1 0 36.72 41.1535 0
964 1 0 37.44 39.9065 0
965 1 0.006 34.56 42.4006 0
966 2 0.021 35.28 43.6477 0
967 1 0.003 36.72 43.6477 0
968 1 0 37.44 42.4006 0
969 1 0.003 34.56 44.8948 0
970 1 0.003 35.28 46.1418 0
971 2 0.021 36.72 46.1418 0
972 1 0.003 37.44 44.8948 0
973 1 0 34.56 47.3889 0
974 1 0.003 35.28 48.636 0
975 2 0.021 36.72 48.636 0
976 1 0.006 37.44 47.3889 0
977 1 0 34.56 49.8831 0
978 1 0 35.28 51.1301 0
979 1 0 36.72 51.1301 0
980 1 0.003 37.44 49.8831 0
981 1 0 34.56 52.3772 0
982 1 0 35.28 53.6243 0
983 1 0 36.72 53.6243 0
984 1 0 37.44 52.3772 0
985 1 0 34.56 54.8714 0
986 1 0 35.28 56.1184 0
987 1 0 36.72 56.1184 0
988 1 0 37.44 54.8714 0
989 1 0 34.56 57.3655 0
990 1 0 35.28 58.6126 0
991 1 0 36.72 58.6126 0
992 1 0 37.44 57.3655 0
993 1 0 34.56 59.8597 0
994 1 0 35.28 61.1068 0
995 1 0 36.72 61.1068 0
996 1 0 37.44 59.8597 0
997 1 0 34.56 62.3538 0
998 1 0 35.28 63.6009 0
999 1 0 36.72 63.6009 0
1000 1 0 37.44 62.3538 0
1001 1 0 34.56 64.848 0
1002 1 0 35.28 66.0951 0
1003 1 0 36.72 66.0951 0
1004 1 0 37.44 64.848 0
1005 1 0 34.56 67.3421 0
1006 1 0 35.28 68.5892 0
1007 1 0 36.72 68.5892 0
1008 1 0 37.44 67.3421 0
1009 1 0 38.88 0 0
1010 1 0.003 39.6 1.24708 0
1011 1 0 41.04 1.24708 0
1012 1 0 41.76 0 0
1013 2 0.021 38.88 2.49415 0
1014 1 0.003 39.6 3.74123 0
1015 1 0 41.04 3.74123 0
1016 1 0 41.76 2.49415 0
1017 1 0.003 38.88 4.98831 0
1018 2 0.021 39.6 6.23538 0
1019 1 0.003 41.04 6.23538 0
1020 1 0.003 41.76 4.98831 0
1021 1 0.003 38.88 7.48246 0
1022 1 0 39.6 8.72954 0
1023 1 0 41.04 8.72954 0
1024 1 0 41.76 7.48246 0
1025 1 0 38.88 9.97661 0
1026 1 0 39.6 11.2237 0
1027 1 0 41.04 11.2237 0
1028 1 0 41.76 9.97661 0
1029 1 0 38.88 12.4708 0
1030 1 0.003 39.6 13.7178 0
1031 2 0.021 41.04 13.7178 0
1032 1 0.003 41.76 12.4708 0
1033 1 0 38.88 14.9649 0
1034 1 0 39.6 16.212 0
1035 1 0 41.04 16.212 0
1036 1 0.003 41.76 14.9649 0
1037 1 0 38.88 17.4591 0
1038 1 0 39.6 18.7061 0
1039 1 0 41.04 18.7061 0
1040 1 0 41.76 17.4591 0
1041 1 0.003 38.88 19.9532 0
1042 2 0.021 39.6 21.2003 0
1043 1 0.003 41.04 21.2003 0
1044 1 0 41.76 19.9532 0
1045 1 0.006 38.88 22.4474 0
1046 2 0.021 39.6 23.6945 0
1047 1 0.003 41.04 23.6945 0
1048 1 0 41.76 22.4474 0
1049 1 0.003 38.88 24.9415 0
1050 1 0 39.6 26.1886 0
1051 1 0 41.04 26.1886 0
1052 1 0 41.76 24.9415 0
1053 1 0 38.88 27.4357 0
1054 1 0 39.6 28.6828 0
1055 1 0 41.04 28.6828 0
1056 1 0 41.76 27.4357 0
1057 1 0 38.88 29.9298 0
1058 1 0.003 39.6 31.1769 0
1059 2 0.021 41.04 31.1769 0
1060 1 0.003 41.76 29.9298 0
1061 1 0 38.88 32.424 0
1062 1 0 39.6 33.6711 0
1063 1 0 41.04 33.6711 0
1064 1 0.003 41.76 32.424 0
1065 1 0 38.88 34.9181 0
1066 1 0 39.6 36.1652 0
1067 1 0 41.04 36.1652 0
1068 1 0 41.76 34.9181 0
1069 1 0 38.88 37.4123 0
1070 1 0 39.6 38.6594 0
1071 1 0 41.04 38.6594 0
1072 1 0 41.76 37.4123 0
1073 1 0 38.88 39.9065 0
1074 1 0 39.6 41.1535 0
1075 1 0.003 41.04 41.1535 0
1076 1 0 41.76 39.9065 0
1077 1 0.003 38.88 42.4006 0
1078 2 0.021 39.6 43.6477 0
1079 1 0.006 41.04 43.6477 0
1080 2 0.021 41.76 42.4006 0
1081 1 0.003 38.88 44.8948 0
1082 1 0 39.6 46.1418 0
1083 1 0 41.04 46.1418 0
1084 1 0 41.76 44.8948 0
1085 1 0 38.88 47.3889 0
1086 1 0 39.6 48.636 0
1087 1 0 41.04 48.636 0
1088 1 0 41.76 47.3889 0
1089 1 0 38.88 49.8831 0
1090 1 0 39.6 51.1301 0
1091 1 0.003 41.04 51.1301 0
1092 1 0 41.76 49.8831 0
1093 1 0 38.88 52.3772 0
1094 1 0 39.6 53.6243 0
1095 1 0.003 41.04 53.6243 0
1096 2 0.021 41.76 52.3772 0
1097 1 0 38.88 54.8714 0
1098 1 0 39.6 56.1184 0
1099 1 0 41.04 56.1184 0
1100 1 0.003 41.76 54.8714 0
1101 1 0 38.88 57.3655 0
1102 1 0.003 39.6 58.6126 0
1103 2 0.021 41.04 58.6126 0
1104 1 0.003 41.76 57.3655 0
1105 1 0 38.88 59.8597 0
1106 1 0 39.6 61.1068 0
1107 1 0 41.04 61.1068 0
1108 1 0.003 41.76 59.8597 0
1109 1 0 38.88 62.3538 0
1110 1 0 39.6 63.6009 0
1111 1 0 41.04 63.6009 0
1112 1 0 41.76 62.3538 0
1113 1 0 38.88 64.848 0
1114 1 0 39.6 66.0951 0
1115 1 0 41.04 66.0951 0
1116 1 0 41.76 64.848 0
1117 1 0 38.88 67.3421 0
1118 1 0 39.6 68.5892 0
1119 1 0 41.04 68.5892 0
1120 1 0 41.76 67.3421 0
1121 1 0 43.2 0 0
1122 1 0 43.92 1.24708 0
1123 1 0 45.36 1.24708 0
1124 1 0 46.08 0 0
1125 1 0 43.2 2.49415 0
1126 1 0.003 43.92 3.74123 0
1127 1 0 45.36 3.74123 0
1128 1 0 46.08 2.49415 0
1129 2 0.021 43.2 4.98831 0
1130 1 0.003 43.92 6.23538 0
1131 1 0 45.36 6.23538 0
1132 1 0.003 46.08 4.98831 0
1133 1 0 43.2 7.48246 0
1134 1 0 43.92 8.72954 0
1135 1 0 45.36 8.72954 0
1136 1 0 46.08 7.48246 0
1137 1 0 43.2 9.97661 0
1138 1 0 43.92 11.2237 0
1139 1 0 45.36 11.2237 0
1140 1 0 46.08 9.97661 0
1141 1 0 43.2 12.4708 0
1142 1 0 43.92 13.7178 0
1143 1 0 45.36 13.7178 0
1144 1 0 46.08 12.4708 0
1145 1 0 43.2 14.9649 0
1146 1 0 43.92 16.212 0
1147 1 0.003 45.36 16.212 0
1148 1 0 46.08 14.9649 0
1149 1 0 43.2 17.4591 0
1150 1 0 43.92 18.7061 0
1151 1 0.003 45.36 18.7061 0
1152 2 0.021 46.08 17.4591 0
1153 1 0 43.2 19.9532 0
1154 1 0 43.92 21.2003 0
1155 1 0 45.36 21.2003 0
1156 1 0 46.08 19.9532 0
1157 1 0 43.2 22.4474 0
1158 1 0 43.92 23.6945 0
1159 1 0 45.36 23.6945 0
1160 1 0 46.08 22.4474 0
1161 1 0 43.2 24.9415 0
1162 1 0 43.92 26.1886 0
1163 1 0 45.36 26.1886 0
1164 1 0 46.08 24.9415 0
1165 1 0 43.2 27.4357 0
1166 1 0 43.92 28.6828 0
1167 1 0 45.36 28.6828 0
1168 1 0 46.08 27.4357 0
1169 1 0 43.2 29.9298 0
1170 1 0 43.92 31.1769 0
1171 1 0 45.36 31.1769 0
1172 1 0 46.08 29.9298 0
1173 1 0 43.2 32.424 0
1174 1 0 43.92 33.6711 0
1175 1 0 45.36 33.6711 0
1176 1 0 46.08 32.424 0
1177 1 0 43.2 34.9181 0
1178 1 0 43.92 36.1652 0
1179 1 0 45.36 36.1652 0
1180 1 0 46.08 34.9181 0
1181 1 0 43.2 37.4123 0
1182 1 0 43.92 38.6594 0
1183 1 0 45.36 38.6594 0
1184 1 0 46.08 37.4123 0
1185 1 0 43.2 39.9065 0
1186 1 0.003 43.92 41.1535 0
1187 2 0.021 45.36 41.1535 0
1188 1 0.006 46.08 39.9065 0
1189 1 0.003 43.2 42.4006 0
1190 1 0 43.92 43.6477 0
1191 1 0 45.36 43.6477 0
1192 1 0.003 46.08 42.4006 0
1193 1 0 43.2 44.8948 0
1194 1 0 43.92 46.1418 0
1195 1 0 45.36 46.1418 0
1196 1 0 46.08 44.8948 0
1197 1 0 43.2 47.3889 0
1198 1 0 43.92 48.636 0
1199 1 0 45.36 48.636 0
1200 1 0 46.08 47.3889 0
1201 1 0.003 43.2 49.8831 0
1202 2 0.021 43.92 51.1301 0
1203 1 0.003 45.36 51.1301 0
1204 1 0.003 46.08 49.8831 0
1205 1 0.006 43.2 52.3772 0
1206 1 0.003 43.92 53.6243 0
1207 1 0 45.36 53.6243 0
1208 1 0 46.08 52.3772 0
1209 2 0.021 43.2 54.8714 0
1210 1 0.003 43.92 56.1184 0
1211 1 0 45.36 56.1184 0
1212 1 0 46.08 54.8714 0
1213 1 0 43.2 57.3655 0
1214 1 0 43.92 58.6126 0
1215 1 0 45.36 58.6126 0
1216 1 0 46.08 57.3655 0
1217 1 0.003 43.2 59.8597 0
1218 2 0.021 43.92 61.1068 0
1219 1 0.003 45.36 61.1068 0
1220 1 0 46.08 59.8597 0
1221 1 0.003 43.2 62.3538 0
1222 1 0 43.92 63.6009 0
1223 1 0 45.36 63.6009 0
1224 1 0 46.08 62.3538 0
1225 1 0 43.2 64.848 0
1226 1 0 43.92 66.0951 0
1227 1 0 45.36 66.0951 0
1228 1 0 46.08 64.848 0
1229 1 0 43.2 67.3421 0
1230 1 0 43.92 68.5892 0
1231 1 0 45.36 68.5892 0
1232 1 0.003 46.08 67.3421 0
1233 1 0 47.52 0 0
1234 1 0 48.24 1.24708 0
1235 1 0 49.68 1.24708 0
1236 1 0 50.4 0 0
1237 1 0 47.52 2.49415 0
1238 1 0.003 48.24 3.74123 0
1239 1 0 49.68 3.74123 0
1240 1 0.003 50.4 2.49415 0
1241 2 0.021 47.52 4.98831 0
1242 1 0.003 48.24 6.23538 0
1243 1 0 49.68 6.23538 0
1244 1 0 50.4 4.98831 0
1245 1 0 47.52 7.48246 0
1246 1 0 48.24 8.72954 0
1247 1 0 49.68 8.72954 0
1248 1 0 50.4 7.48246 0
1249 1 0 47.52 9.97661 0
1250 1 0 48.24 11.2237 0
1251 1 0 49.68 11.2237 0
1252 1 0 50.4 9.97661 0
1253 1 0 47.52 12.4708 0
1254 1 0 48.24 13.7178 0
1255 1 0 49.68 13.7178 0
1256 1 0 50.4 12.4708 0
1257 1 0 47.52 14.9649 0
1258 1 0 48.24 16.212 0
1259 1 0 49.68 16.212 0
1260 1 0 50.4 14.9649 0
1261 1 0.003 47.52 17.4591 0
1262 1 0 48.24 18.7061 0
1263 1 0 49.68 18.7061 0
1264 1 0 50.4 17.4591 0
1265 1 0 47.52 19.9532 0
1266 1 0 48.24 21.2003 0
1267 1 0 49.68 21.2003 0
1268 1 0 50.4 19.9532 0
1269 1 0 47.52 22.4474 0
1270 1 0 48.24 23.6945 0
1271 1 0.003 49.68 23.6945 0
1272 1 0 50.4 22.4474 0
1273 1 0 47.52 24.9415 0
1274 1 0 48.24 26.1886 0
1275 1 0.003 49.68 26.1886 0
1276 2 0.021 50.4 24.9415 0
1277 1 0 47.52 27.4357 0
1278 1 0 48.24 28.6828 0
1279 1 0 49.68 28.6828 0
1280 1 0 50.4 27.4357 0
1281 1 0 47.52 29.9298 0
1282 1 0 48.24 31.1769 0
1283 1 0 49.68 31.1769 0
1284 1 0 50.4 29.9298 0
1285 1 0.003 47.52 32.424 0
1286 2 0.021 48.24 33.6711 0
1287 1 0.003 49.68 33.6711 0
1288 1 0 50.4 32.424 0
1289 1 0.003 47.52 34.9181 0
1290 1 0 48.24 36.1652 0
1291 1 0 49.68 36.1652 0
1292 1 0 50.4 34.9181 0
1293 1 0 47.52 37.4123 0
1294 1 0.003 48.24 38.6594 0
1295 1 0 49.68 38.6594 0
1296 1 0 50.4 37.4123 0
1297 2 0.021 47.52 39.9065 0
1298 1 0.003 48.24 41.1535 0
1299 1 0 49.68 41.1535 0
1300 1 0 50.4 39.9065 0
1301 1 0 47.52 42.4006 0
1302 1 0 48.24 43.6477 0
1303 1 0 49.68 43.6477 0
1304 1 0 50.4 42.4006 0
1305 1 0 47.52 44.8948 0
1306 1 0 48.24 46.1418 0
1307 1 0 49.68 46.1418 0
1308 1 0 50.4 44.8948 0
1309 1 0 47.52 47.3889 0
1310 1 0.003 48.24 48.636 0
1311 1 0 49.68 48.636 0
1312 1 0 50.4 47.3889 0
1313 2 0.021 47.52 49.8831 0
1314 1 0.003 48.24 51.1301 0
1315 1 0 49.68 51.1301 0
1316 1 0 50.4 49.8831 0
1317 1 0 47.52 52.3772 0
1318 1 0 48.24 53.6243 0
1319 1 0.003 49.68 53.6243 0
1320 1 0 50.4 52.3772 0
1321 1 0 47.52 54.8714 0
1322 1 0 48.24 56.1184 0
1323 1 0.003 49.68 56.1184 0
1324 2 0.021 50.4 54.8714 0
1325 1 0 47.52 57.3655 0
1326 1 0 48.24 58.6126 0
1327 1 0 49.68 58.6126 0
1328 1 0 50.4 57.3655 0
1329 1 0 47.52 59.8597 0
1330 1 0 48.24 61.1068 0
1331 1 0 49.68 61.1068 0
1332 1 0 50.4 59.8597 0
1333 1 0 47.52 62.3538 0
1334 1 0 48.24 63.6009 0
1335 1 0 49.68 63.6009 0
1336 1 0 50.4 62.3538 0
1337 1 0 47.52 64.848 0
1338 1 0.003 48.24 66.0951 0
1339 1 0 49.68 66.0951 0
1340 1 0 50.4 64.848 0
1341 2 0.021 47.52 67.3421 0
1342 1 0.003 48.24 68.5892 0
1343 1 0 49.68 68.5892 0
1344 1 0 50.4 67.3421 0
1345 1 0 51.84 0 0
1346 1 0.003 52.56 1.24708 0
1347 1 0 54 1.24708 0
1348 1 0 54.72 0 0
1349 2 0.021 51.84 2.49415 0
1350 1 0.003 52.56 3.74123 0
1351 1 0 54 3.74123 0
1352 1 0 54.72 2.49415 0
1353 1 0 51.84 4.98831 0
1354 1 0 52.56 6.23538 0
1355 1 0 54 6.23538 0
1356 1 0 54.72 4.98831 0
1357 1 0 51.84 7.48246 0
1358 1 0 52.56 8.72954 0
1359 1 0.003 54 8.72954 0
1360 1 0 54.72 7.48246 0
1361 1 0 51.84 9.97661 0
1362 1 0 52.56 11.2237 0
1363 1 0.003 54 11.2237 0
1364 2 0.021 54.72 9.97661 0
1365 1 0 51.84 12.4708 0
1366 1 0 52.56 13.7178 0
1367 1 0 54 13.7178 0
1368 1 0 54.72 12.4708 0
1369 1 0 51.84 14.9649 0
1370 1 0 52.56 16.212 0
1371 1 0 54 16.212 0
1372 1 0 54.72 14.9649 0
1373 1 0 51.84 17.4591 0
1374 1 0 52.56 18.7061 0
1375 1 0 54 18.7061 0
1376 1 0 54.72 17.4591 0
1377 1 0 51.84 19.9532 0
1378 1 0 52.56 21.2003 0
1379 1 0 54 21.2003 0
1380 1 0 54.72 19.9532 0
1381 1 0 51.84 22.4474 0
1382 1 0 52.56 23.6945 0
1383 1 0 54 23.6945 0
1384 1 0 54.72 22.4474 0
1385 1 0.003 51.84 24.9415 0
1386 1 0 52.56 26.1886 0
1387 1 0 54 26.1886 0
1388 1 0 54.72 24.9415 0
1389 1 0.003 51.84 27.4357 0
1390 2 0.021 52.56 28.6828 0
1391 1 0.003 54 28.6828 0
1392 1 0 54.72 27.4357 0
1393 1 0.003 51.84 29.9298 0
1394 1 0 52.56 31.1769 0
1395 1 0 54 31.1769 0
1396 1 0 54.72 29.9298 0
1397 1 0 51.84 32.424 0
1398 1 0 52.56 33.6711 0
1399 1 0 54 33.6711 0
1400 1 0 54.72 32.424 0
1401 1 0 51.84 34.9181 0
1402 1 0 52.56 36.1652 0
1403 1 0 54 36.1652 0
1404 1 0.003 54.72 34.9181 0
1405 1 0 51.84 37.4123 0
1406 1 0 52.56 38.6594 0
1407 1 0 54 38.6594 0
1408 1 0 54.72 37.4123 0
1409 1 0 51.84 39.9065 0
1410 1 0 52.56 41.1535 0
1411 1 0 54 41.1535 0
1412 1 0 54.72 39.9065 0
1413 1 0 51.84 42.4006 0
1414 1 0 52.56 43.6477 0
1415 1 0 54 43.6477 0
1416 1 0 54.72 42.4006 0
1417 1 0 51.84 44.8948 0
1418 1 0 52.56 46.1418 0
1419 1 0 54 46.1418 0
1420 1 0 54.72 44.8948 0
1421 1 0.003 51.84 47.3889 0
1422 2 0.021 52.56 48.636 0
1423 1 0.003 54 48.636 0
1424 1 0 54.72 47.3889 0
1425 1 0.003 51.84 49.8831 0
1426 1 0 52.56 51.1301 0
1427 1 0 54 51.1301 0
1428 1 0 54.72 49.8831 0
1429 1 0 51.84 52.3772 0
1430 1 0 52.56 53.6243 0
1431 1 0 54 53.6243 0
1432 1 0 54.72 52.3772 0
1433 1 0.003 51.84 54.8714 0
1434 1 0 52.56 56.1184 0
1435 1 0.003 54 56.1184 0
1436 1 0 54.72 54.8714 0
1437 1 0 51.84 57.3655 0
1438 1 0 52.56 58.6126 0
1439 1 0.003 54 58.6126 0
1440 2 0.021 54.72 57.3655 0
1441 1 0 51.84 59.8597 0
1442 1 0 52.56 61.1068 0
1443 1 0 54 61.1068 0
1444 1 0 54.72 59.8597 0
1445 1 0 51.84 62.3538 0
1446 1 0 52.56 63.6009 0
1447 1 0 54 63.6009 0
1448 1 0 54.72 62.3538 0
1449 1 0 51.84 64.848 0
1450 1 0 52.56 66.0951 0
1451 1 0 54 66.0951 0
1452 1 0 54.72 64.848 0
1453 1 0 51.84 67.3421 0
1454 1 0 52.56 68.5892 0
1455 1 0 54 68.5892 0
1456 1 0.003 54.72 67.3421 0
1457 1 0 56.16 0 0
1458 1 0 56.88 1.24708 0
1459 1 0 58.32 1.24708 0
1460 1 0 59.04 0 0
1461 1 0.003 56.16 2.49415 0
1462 2 0.021 56.88 3.74123 0
1463 1 0.003 58.32 3.74123 0
1464 1 0.003 59.04 2.49415 0
1465 1 0.003 56.16 4.98831 0
1466 1 0 56.88 6.23538 0
1467 1 0 58.32 6.23538 0
1468 1 0 59.04 4.98831 0
1469 1 0 56.16 7.48246 0
1470 1 0.003 56.88 8.72954 0
1471 2 0.021 58.32 8.72954 0
1472 1 0.003 59.04 7.48246 0
1473 1 0.003 56.16 9.97661 0
1474 1 0 56.88 11.2237 0
1475 1 0 58.32 11.2237 0
1476 1 0.003 59.04 9.97661 0
1477 1 0 56.16 12.4708 0
1478 1 0 56.88 13.7178 0
1479 1 0 58.32 13.7178 0
1480 1 0 59.04 12.4708 0
1481 1 0 56.16 14.9649 0
1482 1 0 56.88 16.212 0
1483 1 0 58.32 16.212 0
1484 1 0 59.04 14.9649 0
1485 1 0 56.16 17.4591 0
1486 1 0 56.88 18.7061 0
1487 1 0 58.32 18.7061 0
1488 1 0 59.04 17.4591 0
1489 1 0 56.16 19.9532 0
1490 1 0 56.88 21.2003 0
1491 1 0 58.32 21.2003 0
1492 1 0.003 59.04 19.9532 0
1493 1 0 56.16 22.4474 0
1494 1 0 56.88 23.6945 0
1495 1 0.003 58.32 23.6945 0
1496 1 0 59.04 22.4474 0
1497 1 0 56.16 24.9415 0
1498 1 0 56.88 26.1886 0
1499 1 0.003 58.32 26.1886 0
1500 2 0.021 59.04 24.9415 0
1501 1 0 56.16 27.4357 0
1502 1 0 56.88 28.6828 0
1503 1 0 58.32 28.6828 0
1504 1 0 59.04 27.4357 0
1505 1 0 56.16 29.9298 0
1506 1 0 56.88 31.1769 0
1507 1 0 58.32 31.1769 0
1508 1 0 59.04 29.9298 0
1509 1 0 56.16 32.424 0
1510 1 0.003 56.88 33.6711 0
1511 1 0 58.32 33.6711 0
1512 1 0 59.04 32.424 0
1513 2 0.021 56.16 34.9181 0
1514 1 0.003 56.88 36.1652 0
1515 1 0 58.32 36.1652 0
1516 1 0 59.04 34.9181 0
1517 1 0 56.16 37.4123 0
1518 1 0 56.88 38.6594 0
1519 1 0 58.32 38.6594 0
1520 1 0 59.04 37.4123 0
1521 1 0 56.16 39.9065 0
1522 1 0 56.88 41.1535 0
1523 1 0 58.32 41.1535 0
1524 1 0 59.04 39.9065 0
1525 1 0 56.16 42.4006 0
1526 1 0 56.88 43.6477 0
1527 1 0 58.32 43.6477 0
1528 1 0 59.04 42.4006 0
1529 1 0 56.16 44.8948 0
1530 1 0 56.88 46.1418 0
1531 1 0 58.32 46.1418 0
1532 1 0 59.04 44.8948 0
1533 1 0 56.16 47.3889 0
1534 1 0 56.88 48.636 0
1535 1 0 58.32 48.636 0
1536 1 0 59.04 47.3889 0
1537 1 0.003 56.16 49.8831 0
1538 2 0.021 56.88 51.1301 0
1539 1 0.003 58.32 51.1301 0
1540 1 0 59.04 49.8831 0
1541 1 0.003 56.16 52.3772 0
1542 1 0 56.88 53.6243 0
1543 1 0 58.32 53.6243 0
1544 1 0 59.04 52.3772 0
1545 1 0 56.16 54.8714 0
1546 1 0 56.88 56.1184 0
1547 1 0 58.32 56.1184 0
1548 1 0 59.04 54.8714 0
1549 1 0.003 56.16 57.3655 0
1550 1 0 56.88 58.6126 0
1551 1 0.003 58.32 58.6126 0
1552 1 0 59.04 57.3655 0
1553 1 0 56.16 59.8597 0
1554 1 0 56.88 61.1068 0
1555 1 0.003 58.32 61.1068 0
1556 2 0.021 59.04 59.8597 0
1557 1 0 56.16 62.3538 0
1558 1 0 56.88 63.6009 0
1559 1 0 58.32 63.6009 0
1560 1 0 59.04 62.3538 0
1561 1 0 56.16 64.848 0
1562 1 0.003 56.88 66.0951 0
1563 1 0 58.32 66.0951 0
1564 1 0 59.04 64.848 0
1565 2 0.021 56.16 67.3421 0
1566 1 0.003 56.88 68.5892 0
1567 1 0 58.32 68.5892 0
1568 1 0 59.04 67.3421 0
1569 1 0 60.48 0 0
1570 1 0.003 61.2 1.24708 0
1571 1 0 62.64 1.24708 0
1572 1 0 63.36 0 0
1573 2 0.021 60.48 2.49415 0
1574 1 0.003 61.2 3.74123 0
1575 1 0 62.64 3.74123 0
1576 1 0 63.36 2.49415 0
1577 1 0 60.48 4.98831 0
1578 1 0 61.2 6.23538 0
1579 1 0 62.64 6.23538 0
1580 1 0 63.36 4.98831 0
1581 1 0 60.48 7.48246 0
1582 1 0 61.2 8.72954 0
1583 1 0 62.64 8.72954 0
1584 1 0 63.36 7.48246 0
1585 1 0.003 60.48 9.97661 0
1586 2 0.021 61.2 11.2237 0
1587 1 0.003 62.64 11.2237 0
1588 1 0 63.36 9.97661 0
1589 1 0.003 60.48 12.4708 0
1590 1 0 61.2 13.7178 0
1591 1 0 62.64 13.7178 0
1592 1 0 63.36 12.4708 0
1593 1 0 60.48 14.9649 0
1594 1 0 61.2 16.212 0
1595 1 0 62.64 16.212 0
1596 1 0 63.36 14.9649 0
1597 1 0 60.48 17.4591 0
1598 1 0.003 61.2 18.7061 0
1599 1 0 62.64 18.7061 0
1600 1 0 63.36 17.4591 0
1601 2 0.021 60.48 19.9532 0
1602 1 0.003 61.2 21.2003 0
1603 1 0 62.64 21.2003 0
1604 1 0 63.36 19.9532 0
1605 1 0 60.48 22.4474 0
1606 1 0 61.2 23.6945 0
1607 1 0 62.64 23.6945 0
1608 1 0 63.36 22.4474 0
1609 1 0.003 60.48 24.9415 0
1610 1 0 61.2 26.1886 0
1611 1 0 62.64 26.1886 0
1612 1 0 63.36 24.9415 0
1613 1 0 60.48 27.4357 0
1614 1 0 61.2 28.6828 0
1615 1 0 62.64 28.6828 0
1616 1 0 63.36 27.4357 0
1617 1 0 60.48 29.9298 0
1618 1 0 61.2 31.1769 0
1619 1 0 62.64 31.1769 0
1620 1 0 63.36 29.9298 0
1621 1 0 60.48 32.424 0
1622 1 0 61.2 33.6711 0
1623 1 0 62.64 33.6711 0
1624 1 0 63.36 32.424 0
1625 1 0.003 60.48 34.9181 0
1626 2 0.021 61.2 36.1652 0
1627 1 0.003 62.64 36.1652 0
1628 1 0 63.36 34.9181 0
1629 1 0.003 60.48 37.4123 0
1630 1 0 61.2 38.6594 0
1631 1 0 62.64 38.6594 0
1632 1 0 63.36 37.4123 0
1633 1 0 60.48 39.9065 0
1634 1 0 61.2 41.1535 0
1635 1 0 62.64 41.1535 0
1636 1 0.003 63.36 39.9065 0
1637 1 0 60.48 42.4006 0
1638 1 0 61.2 43.6477 0
1639 1 0 62.64 43.6477 0
1640 1 0 63.36 42.4006 0
1641 1 0 60.48 44.8948 0
1642 1 0 61.2 46.1418 0
1643 1 0 62.64 46.1418 0
1644 1 0 63.36 44.8948 0
1645 1 0 60.48 47.3889 0
1646 1 0 61.2 48.636 0
1647 1 0.003 62.64 48.636 0
1648 1 0 63.36 47.3889 0
1649 1 0 60.48 49.8831 0
1650 1 0 61.2 51.1301 0
1651 1 0.003 62.64 51.1301 0
1652 2 0.021 63.36 49.8831 0
1653 1 0 60.48 52.3772 0
1654 1 0 61.2 53.6243 0
1655 1 0 62.64 53.6243 0
1656 1 0 63.36 52.3772 0
1657 1 0.003 60.48 54.8714 0
1658 2 0.021 61.2 56.1184 0
1659 1 0.003 62.64 56.1184 0
1660 1 0 63.36 54.8714 0
1661 1 0.003 60.48 57.3655 0
1662 1 0 61.2 58.6126 0
1663 1 0 62.64 58.6126 0
1664 1 0 63.36 57.3655 0
1665 1 0.003 60.48 59.8597 0
1666 1 0 61.2 61.1068 0
1667 1 0 62.64 61.1068 0
1668 1 0 63.36 59.8597 0
1669 1 0 60.48 62.3538 0
1670 1 0 61.2 63.6009 0
1671 1 0 62.64 63.6009 0
1672 1 0.003 63.36 62.3538 0
1673 1 0 60.48 64.848 0
1674 1 0 61.2 66.0951 0
1675 1 0 62.64 66.0951 0
1676 1 0 63.36 64.848 0
1677 1 0 60.48 67.3421 0
1678 1 0 61.2 68.5892 0
1679 1 0 62.64 68.5892 0
1680 1 0 63.36 67.3421 0
1681 1 0 64.8 0 0
1682 1 0 65.52 1.24708 0
1683 1 0 66.96 1.24708 0
1684 1 0 67.68 0 0
1685 1 0 64.8 2.49415 0
1686 1 0 65.52 3.74123 0
1687 1 0 66.96 3.74123 0
1688 1 0 67.68 2.49415 0
1689 1 0 64.8 4.98831 0
1690 1 0 65.52 6.23538 0
1691 1 0 66.96 6.23538 0
1692 1 0 67.68 4.98831 0
1693 1 0 64.8 7.48246 0
1694 1 0 65.52 8.72954 0
1695 1 0 66.96 8.72954 0
1696 1 0 67.68 7.48246 0
1697 1 0 64.8 9.97661 0
1698 1 0 65.52 11.2237 0
1699 1 0 66.96 11.2237 0
1700 1 0 67.68 9.97661 0
1701 1 0 64.8 12.4708 0
1702 1 0 65.52 13.7178 0
1703 1 0 66.96 13.7178 0
1704 1 0 67.68 12.4708 0
1705 1 0 64.8 14.9649 0
1706 1 0 65.52 16.212 0
1707 1 0 66.96 16.212 0
1708 1 0 67.68 14.9649 0
1709 1 0 64.8 17.4591 0
1710 1 0 65.52 18.7061 0
1711 1 0 66.96 18.7061 0
1712 1 0 67.68 17.4591 0
1713 1 0.003 64.8 19.9532 0
1714 2 0.021 65.52 21.2003 0
1715 1 0.003 66.96 21.2003 0
1716 1 0 67.68 19.9532 0
1717 1 0.003 64.8 22.4474 0
1718 1 0 65.52 23.6945 0
1719 1 0 66.96 23.6945 0
1720 1 0 67.68 22.4474 0
1721 1 0.003 64.8 24.9415 0
1722 2 0.021 65.52 26.1886 0
1723 1 0.003 66.96 26.1886 0
1724 1 0 67.68 24.9415 0
1725 1 0.003 64.8 27.4357 0
1726 1 0 65.52 28.6828 0
1727 1 0 66.96 28.6828 0
1728 1 0 67.68 27.4357 0
1729 1 0 64.8 29.9298 0
1730 1 0 65.52 31.1769 0
1731 1 0 66.96 31.1769 0
1732 1 0 67.68 29.9298 0
1733 1 0 64.8 32.424 0
1734 1 0 65.52 33.6711 0
1735 1 0 66.96 33.6711 0
1736 1 0 67.68 32.424 0
1737 1 0 64.8 34.9181 0
1738 1 0 65.52 36.1652 0
1739 1 0 66.96 36.1652 0
1740 1 0 67.68 34.9181 0
1741 1 0 64.8 37.4123 0
1742 1 0.003 65.52 38.6594 0
1743 1 0 66.96 38.6594 0
1744 1 0 67.68 37.4123 0
1745 2 0.021 64.8 39.9065 0
1746 1 0.003 65.52 41.1535 0
1747 1 0 66.96 41.1535 0
1748 1 0 67.68 39.9065 0
1749 1 0 64.8 42.4006 0
1750 1 0 65.52 43.6477 0
1751 1 0 66.96 43.6477 0
1752 1 0 67.68 42.4006 0
1753 1 0 64.8 44.8948 0
1754 1 0 65.52 46.1418 0
1755 1 0 66.96 46.1418 0
1756 1 0 67.68 44.8948 0
1757 1 0 64.8 47.3889 0
1758 1 0 65.52 48.636 0
1759 1 0 66.96 48.636 0
1760 1 0 67.68 47.3889 0
1761 1 0.003 64.8 49.8831 0
1762 1 0 65.52 51.1301 0
1763 1 0 66.96 51.1301 0
1764 1 0 67.68 49.8831 0
1765 1 0 64.8 52.3772 0
1766 1 0 65.52 53.6243 0
1767 1 0 66.96 53.6243 0
1768 1 0 67.68 52.3772 0
1769 1 0.003 64.8 54.8714 0
1770 2 0.021 65.52 56.1184 0
1771 1 0.003 66.96 56.1184 0
1772 1 0 67.68 54.8714 0
1773 1 0.006 64.8 57.3655 0
1774 2 0.021 65.52 58.6126 0
1775 1 0.003 66.96 58.6126 0
1776 1 0 67.68 57.3655 0
1777 1 0.003 64.8 59.8597 0
1778 1 0.003 65.52 61.1068 0
1779 1 0 66.96 61.1068 0
1780 1 0 67.68 59.8597 0
1781 2 0.021 64.8 62.3538 0
1782 1 0.003 65.52 63.6009 0
1783 1 0 66.96 63.6009 0
1784 1 0 67.68 62.3538 0
1785 1 0 64.8 64.848 0
1786 1 0 65.52 66.0951 0
1787 1 0 66.96 66.0951 0
1788 1 0 67.68 64.848 0
1789 1 0 64.8 67.3421 0
1790 1 0 65.52 68.5892 0
1791 1 0 66.96 68.5892 0
1792 1 0 67.68 67.3421 0
1793 3 -0.03 64.8 62.3538 2
1794 3 -0.03 65.52 58.6126 -2
1795 3 -0.03 65.52 56.1184 2
1796 3 -0.03 64.8 39.9065 -2
1797 3 -0.03 65.52 26.1886 -2
1798 3 -0.03 65.52 21.2003 2
1799 3 -0.03 61.2 56.1184 -2
1800 3 -0.03 63.36 49.8831 2
1801 3 -0.03 61.2 36.1652 -2
1802 3 -0.03 60.48 19.9532 -2
1803 3 -0.03 61.2 11.2237 2
1804 3 -0.03 60.48 2.49415 -2
1805 3 -0.03 56.16 67.3421 2
1806 3 -0.03 59.04 59.8597 2
1807 3 -0.03 56.88 51.1301 -2
1808 3 -0.03 56.16 34.9181 2
1809 3 -0.03 59.04 24.9415 -2
1810 3 -0.03 58.32 8.72954 2
1811 3 -0.03 56.88 3.74123 2
1812 3 -0.03 54.72 57.3655 2
1813 3 -0.03 52.56 48.636 2
1814 3 -0.03 52.56 28.6828 2
1815 3 -0.03 54.72 9.97661 -2
1816 3 -0.03 51.84 2.49415 -2
1817 3 -0.03 47.52 67.3421 -2
1818 3 -0.03 50.4 54.8714 2
1819 3 -0.03 47.52 49.8831 2
1820 3 -0.03 47.52 39.9065 2
1821 3 -0.03 48.24 33.6711 2
1822 3 -0.03 50.4 24.9415 -2
1823 3 -0.03 47.52 4.98831 2
1824 3 -0.03 43.92 61.1068 2
1825 3 -0.03 43.2 54.8714 2
1826 3 -0.03 43.92 51.1301 -2
1827 3 -0.03 45.36 41.1535 2
1828 3 -0.03 46.08 17.4591 -2
1829 3 -0.03 43.2 4.98831 -2
1830 3 -0.03 41.04 58.6126 2
1831 3 -0.03 41.76 52.3772 -2
1832 3 -0.03 41.76 42.4006 -2
1833 3 -0.03 39.6 43.6477 -2
1834 3 -0.03 41.04 31.1769 -2
1835 3 -0.03 39.6 23.6945 2
1836 3 -0.03 39.6 21.2003 2
1837 3 -0.03 41.04 13.7178 -2
1838 3 -0.03 39.6 6.23538 -2
1839 3 -0.03 38.88 2.49415 -2
1840 3 -0.03 36.72 48.636 2
1841 3 -0.03 36.72 46.1418 2
1842 3 -0.03 35.28 43.6477 2
1843 3 -0.03 34.56 39.9065 -2
1844 3 -0.03 35.28 31.1769 -2
1845 3 -0.03 36.72 28.6828 2
1846 3 -0.03 35.28 16.212 -2
1847 3 -0.03 36.72 1.24708 -2
1848 3 -0.03 30.24 54.8714 -2
1849 3 -0.03 32.4 48.636 2
1850 3 -0.03 33.12 42.4006 -2
1851 3 -0.03 30.96 38.6594 2
1852 3 -0.03 32.4 36.1652 2
1853 3 -0.03 30.96 26.1886 -2
1854 3 -0.03 33.12 19.9532 2
1855 3 -0.03 30.24 14.9649 -2
1856 3 -0.03 32.4 11.2237 2
1857 3 -0.03 33.12 4.98831 2
1858 3 -0.03 28.08 61.1068 -2
1859 3 -0.03 28.08 53.6243 -2
1860 3 -0.03 25.92 42.4006 2
1861 3 -0.03 28.08 26.1886 2
1862 3 -0.03 28.8 2.49415 -2
1863 3 -0.03 21.6 59.8597 -2
1864 3 -0.03 24.48 47.3889 2
1865 3 -0.03 21.6 44.8948 -2
1866 3 -0.03 21.6 19.9532 2
1867 3 -0.03 23.76 1.24708 2
1868 3 -0.03 18 61.1068 -2
1869 3 -0.03 20.16 54.8714 -2
1870 3 -0.03 19.44 41.1535 -2
1871 3 -0.03 19.44 33.6711 2
1872 3 -0.03 20.16 29.9298 -2
1873 3 -0.03 19.44 26.1886 -2
1874 3 -0.03 20.16 22.4474 -2
1875 3 -0.03 18 21.2003 2
1876 3 -0.03 18 16.212 -2
1877 3 -0.03 15.12 43.6477 -2
1878 3 -0.03 15.84 37.4123 -2
1879 3 -0.03 13.68 38.6594 -2
1880 3 -0.03 13.68 36.1652 2
1881 3 -0.03 13.68 28.6828 -2
1882 3 -0.03 15.12 26.1886 2
1883 3 -0.03 12.96 22.4474 2
1884 3 -0.03 15.12 21.2003 -2
1885 3 -0.03 10.8 66.0951 2
1886 3 -0.03 8.64 62.3538 -2
1887 3 -0.03 11.52 39.9065 2
1888 3 -0.03 10.8 28.6828 -2
1889 3 -0.03 10.8 21.2003 2
1890 3 -0.03 9.36 6.23538 -2
1891 3 -0.03 9.36 1.24708 2
1892 3 -0.03 4.32 67.3421 2
1893 3 -0.03 5.04 61.1068 -2
1894 3 -0.03 5.04 58.6126 2
1895 3 -0.03 5.04 56.1184 -2
1896 3 -0.03 6.48 53.6243 -2
1897 3 -0.03 6.48 43.6477 -2
1898 3 -0.03 5.04 31.1769 2
1899 3 -0.03 4.32 27.4357 -2
1900 3 -0.03 7.2 9.97661 -2
1901 3 -0.03 6.48 1.24708 2
1902 3 -0.03 2.16 46.1418 2
1903 3 -0.03 2.16 26.1886 -2
1904 3 -0.03 2.16 6.23538 2
