# Supplementary material for: Elucidating the Thermal Properties of Partially Chlorinated Graphene Using Molecular Dynamics Simulations
Source: J Phys Chem C Nanomater Interfaces. 2025 Sep 17;129(39):17767–77. doi: 10.1021/acs.jpcc.5c04046 (PMC12498505; doi:10.1021/acs.jpcc.5c04046)
Supplement: Supplementary file 2 [file jp5c04046_si_002.zip › Supplementary_files/log.lammps]

LAMMPS (19 Nov 2024)
OMP_NUM_THREADS environment is not set. Defaulting to 1 thread. (src/comm.cpp:99)
  using 1 OpenMP thread(s) per MPI task
Loaded 1 plugins from C:\Users\jvarillas\Desktop\Programs\LAMMPS_19Nov2024_GUI\plugins
package omp 4
set 4 OpenMP thread(s) per MPI task
using multi-threaded neighbor list subroutines
################################################################################
# h-FF for partially chlorinated graphene (PCG) systems
# javier.varillas@jh-inst.cas.cz
################################################################################
# LAMMPS input script energy minimization + NPT relaxation
################################################################################

units		metal
atom_style	charge
dimension	3
boundary 	p p f
neighbor	2.0 bin

read_data    	in.dat      # 7nm by 7nm sheet, PCG with ~6% Cl content
Reading data file ...
  orthogonal box = (0 0 -10) to (69.12 69.8363 10)
  1 by 1 by 1 MPI processor grid
  reading atoms ...
  1904 atoms
  read_data CPU = 0.010 seconds

variable        T equal 300                     # <------ Temperature in K
variable	time_run equal 100     		# NPT thermalization time, in ps

# Morse potential parameters (for low chlorine content 0.1 - 9 %)
variable	D0 equal 1.38       # in eV (binding energy)
variable	alpha equal 4.2    # in 1/A
variable	r0 equal 2.0      # in A (bond equilibrium distance)
variable	rc equal 3.3       # cutoff Morse

pair_style      hybrid/overlay tersoff morse/smooth/linear ${rc} lj/cut/coul/msm 8.5 15.0
pair_style      hybrid/overlay tersoff morse/smooth/linear 3.3 lj/cut/coul/msm 8.5 15.0

pair_coeff      * * tersoff C.opt.tersoff C(O) C(O) NULL
pair_coeff      2 3 morse/smooth/linear ${D0} ${alpha} ${r0} ${rc}          # <----------- Morse parameters (C-Cl covalent bond)
pair_coeff      2 3 morse/smooth/linear 1.38 ${alpha} ${r0} ${rc}          
pair_coeff      2 3 morse/smooth/linear 1.38 4.2 ${r0} ${rc}          
pair_coeff      2 3 morse/smooth/linear 1.38 4.2 2 ${rc}          
pair_coeff      2 3 morse/smooth/linear 1.38 4.2 2 3.3          
pair_coeff      1*2 3 lj/cut/coul/msm 0.00654981 1.8            	    # <----------- LJ parameters, C-Cl interactions
pair_coeff      3 3 lj/cut/coul/msm 0.0130 3.4	            		    # <----------- LJ parameters, Cl-Cl interactions

neigh_modify	every 20 delay 0 check no
kspace_style 	msm 1.0e-4       # allows nonPBCs
kspace_modify 	pressure/scalar no

# (1) ---------- minimization steepest descent method

timestep	0.0005		# in ps

thermo	        10
#dump 		1 all custom 200 dump_min_*.txt id type q x y z

min_style	sd
minimize 	1.0e-5 1.0e-6 1000 10000
Switching to 'neigh_modify every 1 delay 0 check yes' setting during minimization
MSM initialization ...
WARNING: Adjusting Coulombic cutoff for MSM, new cutoff = 14.855415 (src/KSPACE/msm.cpp:1070)
  using 12-bit tables for long-range coulomb (src/kspace.cpp:342)
WARNING: For better accuracy use 'pair_modify table 0' (src/kspace.cpp:365)
  3d grid size/proc = 18772
  estimated absolute RMS force accuracy = 0.0014399645
  estimated relative force accuracy = 0.0001
  grid = 16 16 4
  order = 10
Hybrid pair style last /omp style lj/cut/coul/msm
Last active /omp style is kspace_style msm/omp
Neighbor list info ...
  update: every = 1 steps, delay = 0 steps, check = yes
  max neighbors/atom: 2000, page size: 100000
  master list distance cutoff = 11.008027
  ghost atom cutoff = 11.008027
  binsize = 5.5040136, bins = 13 13 4
  5 neighbor lists, perpetual/occasional/extra = 5 0 0
  (1) pair tersoff, perpetual, skip from (5)
      attributes: full, newton on, omp, cut 4.1
      pair build: skip/omp
      stencil: none
      bin: none
  (2) pair morse/smooth/linear, perpetual, skip trim from (4)
      attributes: half, newton on, omp, cut 5.3
      pair build: skip/trim/omp
      stencil: none
      bin: none
  (3) pair lj/cut/coul/msm, perpetual, skip from (4)
      attributes: half, newton on, omp
      pair build: skip/omp
      stencil: none
      bin: none
  (4) neighbor class addition, perpetual
      attributes: half, newton on, omp
      pair build: half/bin/newton/atomonly/omp
      stencil: half/bin/3d
      bin: standard
  (5) neighbor class addition, perpetual
      attributes: full, newton on, omp, cut 4.1
      pair build: full/bin/atomonly/omp
      stencil: full/bin/3d
      bin: standard
Per MPI rank memory allocation (min/avg/max) = 14.55 | 14.55 | 14.55 Mbytes
   Step          Temp          E_pair         E_mol          TotEng         Press     
         0   0             -14426.527      0             -14426.527      339.67301    
         6   0             -14444.996      0             -14444.996     -966.5518     
Loop time of 0.105043 on 4 procs for 6 steps with 1904 atoms

89.2% CPU use with 1 MPI tasks x 4 OpenMP threads

Minimization stats:
  Stopping criterion = energy tolerance
  Energy initial, next-to-last, final = 
     -14426.5272088334  -14444.8825771906  -14444.9960109371
  Force two-norm initial, final = 42.393624 2.6598651
  Force max component initial, final = 9.4792518 0.67273578
  Final line search alpha, max atom move = 0.14422052 0.097022303
  Iterations, force evaluations = 6 9

MPI task timing breakdown:
Section |  min time  |  avg time  |  max time  |%varavg| %total
---------------------------------------------------------------
Pair    | 0.020742   | 0.020742   | 0.020742   |   0.0 | 19.75
Kspace  | 0.082252   | 0.082252   | 0.082252   |   0.0 | 78.30
Neigh   | 0          | 0          | 0          |   0.0 |  0.00
Comm    | 7.2e-05    | 7.2e-05    | 7.2e-05    |   0.0 |  0.07
Output  | 0          | 0          | 0          |   0.0 |  0.00
Modify  | 0.001447   | 0.001447   | 0.001447   |   0.0 |  1.38
Other   |            | 0.00053    |            |       |  0.50

Nlocal:           1904 ave        1904 max        1904 min
Histogram: 1 0 0 0 0 0 0 0 0 0
Nghost:           1387 ave        1387 max        1387 min
Histogram: 1 0 0 0 0 0 0 0 0 0
Neighs:              0 ave           0 max           0 min
Histogram: 1 0 0 0 0 0 0 0 0 0

Total # of neighbors = 0
Ave neighs/atom = 0
Neighbor list builds = 0
Dangerous builds not checked
#undump		1

# (2) ---------- thermalization run, NPT ---------------

# set parameters

neigh_modify	every 1000 delay 0 check no

reset_timestep	0

variable        Tcreate equal "v_T*2"
variable	press equal  1.01325                  # atmospheric pressure in bars
variable	Tdamp equal "dt*100"
variable	Pdamp equal "dt*1000"
velocity	all create ${Tcreate} 418646
velocity	all create 600 418646

fix 		qeq all qeq/point 1 10 1.0e-6 200 param6.qeq

fix		1 all npt temp $T $T ${Tdamp} x ${press} ${press} ${Pdamp} y ${press} ${press} ${Pdamp}
fix		1 all npt temp 300 $T ${Tdamp} x ${press} ${press} ${Pdamp} y ${press} ${press} ${Pdamp}
fix		1 all npt temp 300 300 ${Tdamp} x ${press} ${press} ${Pdamp} y ${press} ${press} ${Pdamp}
fix		1 all npt temp 300 300 0.05 x ${press} ${press} ${Pdamp} y ${press} ${press} ${Pdamp}
fix		1 all npt temp 300 300 0.05 x 1.01325 ${press} ${Pdamp} y ${press} ${press} ${Pdamp}
fix		1 all npt temp 300 300 0.05 x 1.01325 1.01325 ${Pdamp} y ${press} ${press} ${Pdamp}
fix		1 all npt temp 300 300 0.05 x 1.01325 1.01325 0.5 y ${press} ${press} ${Pdamp}
fix		1 all npt temp 300 300 0.05 x 1.01325 1.01325 0.5 y 1.01325 ${press} ${Pdamp}
fix		1 all npt temp 300 300 0.05 x 1.01325 1.01325 0.5 y 1.01325 1.01325 ${Pdamp}
fix		1 all npt temp 300 300 0.05 x 1.01325 1.01325 0.5 y 1.01325 1.01325 0.5

thermo_style    custom step temp lx ly pe ke etotal
thermo	        100

variable	run_therm equal "round((v_time_run)/dt)"     # in ps

#dump 		2 all custom 10000 dump_*.txt id type q x y z

run             ${run_therm}
run             200000
MSM initialization ...
WARNING: Adjusting Coulombic cutoff for MSM, new cutoff = 14.855415 (src/KSPACE/msm.cpp:1070)
  using 12-bit tables for long-range coulomb (src/kspace.cpp:342)

ING: For better accuracy use 'pair_modify table 0' (src/kspace.cpp:365)
  3d grid size/proc = 18772
  estimated absolute RMS force accuracy = 0.0014399645
  estimated relative force accuracy = 0.0001
  grid = 16 16 4
  order = 10
Hybrid pair style last /omp style lj/cut/coul/msm
Last active /omp style is kspace_style msm/omp
Neighbor list info ...
  update: every = 1000 steps, delay = 0 steps, check = no
  max neighbors/atom: 2000, page size: 100000
  master list distance cutoff = 11.008027
  ghost atom cutoff = 11.008027
  binsize = 5.5040136, bins = 13 13 4
  6 neighbor lists, perpetual/occasional/extra = 6 0 0
  (1) pair tersoff, perpetual, skip from (6)
      attributes: full, newton on, omp, cut 4.1
      pair build: skip/omp
      stencil: none
      bin: none
  (2) pair morse/smooth/linear, perpetual, skip trim from (5)
      attributes: half, newton on, omp, cut 5.3
      pair build: skip/trim/omp
      stencil: none
      bin: none
  (3) pair lj/cut/coul/msm, perpetual, skip from (5)
      attributes: half, newton on, omp
      pair build: skip/omp
      stencil: none
      bin: none
  (4) fix qeq/point, perpetual
      attributes: full, newton on
      pair build: full/bin/atomonly
      stencil: full/bin/3d
      bin: standard
  (5) neighbor class addition, perpetual
      attributes: half, newton on, omp
      pair build: half/bin/newton/atomonly/omp
      stencil: half/bin/3d
      bin: standard
  (6) neighbor class addition, perpetual, trim from (4)
      attributes: full, newton on, omp, cut 4.1
      pair build: trim/omp
      stencil: none
      bin: none
Per MPI rank memory allocation (min/avg/max) = 18 | 18 | 18 Mbytes
   Step          Temp            Lx             Ly           PotEng         KinEng         TotEng    
         0   600            69.12          69.8363       -14444.65       147.58923     -14297.061    
       100   330.94915      69.082202      69.793173     -14381.52       81.407553     -14300.113    
       200   308.23369      69.11904       69.849265     -14378.593      75.819956     -14302.773    
       300   306.53344      69.111884      69.837921     -14382.179      75.401725     -14306.778    
       400   305.80403      69.065983      69.732473     -14386.523      75.222304     -14311.3      
       500   289.05123      69.003769      69.743186     -14386.353      71.101415     -14315.251    
       600   297.4455       69.06251       69.779558     -14390.879      73.166255     -14317.712    
       700   299.22723      69.098564      69.767329     -14392.495      73.60453      -14318.891    
       800   298.02595      69.041463      69.750601     -14393.564      73.309037     -14320.255    
       900   293.57086      68.986608      69.72584      -14394.888      72.213164     -14322.675    
      1000   302.34544      69.063252      69.767164     -14398.206      74.371553     -14323.834    
      1100   296.0304       69.078715      69.783461     -14398.513      72.818167     -14325.695    
      1200   293.55895      69.025312      69.764432     -14400.392      72.210233     -14328.181    
      1300   297.42409      69.011403      69.722251     -14403.897      73.160989     -14330.736    
      1400   297.19595      69.02882       69.761478     -14403.155      73.104872     -14330.05     
      1500   310.00567      69.055954      69.774565     -14404.651      76.255832     -14328.395    
      1600   313.50769      69.075895      69.730152     -14404.623      77.117265     -14327.505    
      1700   295.66204      69.007872      69.750793     -14404.748      72.727555     -14332.021    
      1800   295.56436      69.054536      69.790666     -14406.393      72.70353      -14333.689    
      1900   299.22863      69.14342       69.738202     -14408.944      73.604873     -14335.339    
      2000   290.20542      69.028328      69.698119     -14408.166      71.385325     -14336.781    
      2100   296.10682      68.946563      69.713208     -14408.718      72.836963     -14335.882    
      2200   302.63         69.099516      69.733002     -14407.219      74.441549     -14332.777    
      2300   314.23572      69.169158      69.772135     -14408.747      77.296348     -14331.451    
      2400   299.55561      68.982327      69.779221     -14407.221      73.685305     -14333.536    
      2500   301.71277      68.969026      69.672237     -14408.854      74.215928     -14334.638    
      2600   306.76111      69.092743      69.717888     -14411.979      75.457728     -14336.522    
      2700   298.70526      69.096493      69.794564     -14411.978      73.476133     -14338.502    
      2800   297.05766      69.019368      69.785046     -14411.98       73.070853     -14338.909    
      2900   303.34605      68.998857      69.652203     -14413.502      74.617686     -14338.885    
      3000   295.39563      69.02265       69.679015     -14413.575      72.662024     -14340.913    
      3100   297.73096      69.052475      69.815028     -14416.231      73.236474     -14342.994    
      3200   292.7744       69.05344       69.74194      -14415.293      72.017248     -14343.275    
      3300   304.40014      69.015572      69.658179     -14414.666      74.876973     -14339.789    
      3400   293.5955       68.932085      69.69209      -14410.783      72.219224     -14338.564    
      3500   296.10056      69.009965      69.723442     -14410.865      72.835424     -14338.03     
      3600   299.98364      69.060974      69.735446     -14412.283      73.790593     -14338.493    
      3700   294.15309      69.005205      69.711499     -14414.273      72.356382     -14341.917    
      3800   287.9782       68.956043      69.6791       -14414.157      70.83747      -14343.32     
      3900   301.81903      68.995015      69.667488     -14416.384      74.242067     -14342.142    
      4000   298.83899      69.046892      69.746022     -14413.754      73.509028     -14340.245    
      4100   305.0947       69.047375      69.748634     -14412.86       75.047823     -14337.812    
      4200   311.42617      69.004481      69.681473     -14411.336      76.60525      -14334.731    
      4300   309.64777      69.010272      69.673298     -14414.228      76.167796     -14338.06     
      4400   297.43661      69.014721      69.717922     -14414.388      73.164069     -14341.224    
      4500   299.84742      69.046691      69.735274     -14416.006      73.757085     -14342.248    
      4600   301.94757      69.053505      69.668509     -14417.532      74.273684     -14343.259    
      4700   296.62052      69.010515      69.687738     -14417.757      72.963326     -14344.794    
      4800   299.53989      69.047743      69.733248     -14419.386      73.681438     -14345.705    
      4900   300.19619      69.082451      69.689126     -14417.871      73.842877     -14344.028    
      5000   310.67773      69.033814      69.681135     -14417.402      76.421146     -14340.981    
      5100   313.24758      68.995615      69.70818      -14419.025      77.053285     -14341.971    
      5200   302.33312      69.063973      69.698283     -14418.282      74.368521     -14343.913    
      5300   294.97732      69.098772      69.702998     -14417.013      72.559126     -14344.454    
      5400   294.32333      68.986822      69.718542     -14416.945      72.398259     -14344.547    
      5500   304.76045      68.997419      69.687422     -14418.787      74.965602     -14343.821    
      5600   296.17748      69.065976      69.658984     -14415.194      72.854345     -14342.34     
      5700   309.92383      69.045025      69.742038     -14417.034      76.235702     -14340.798    
      5800   303.47729      68.969217      69.732325     -14417.48       74.649969     -14342.83     
      5900   292.91271      69.017366      69.631621     -14417.549      72.051272     -14345.498    
      6000   299.25758      69.060456      69.661642     -14419.298      73.611994     -14345.686    
      6100   297.71386      69.014832      69.752046     -14417.998      73.232267     -14344.766    
      6200   302.14031      68.995945      69.710295     -14415.25       74.321094     -14340.928    
      6300   304.35121      69.004216      69.633824     -14415.279      74.864937     -14340.414    
      6400   302.11548      69.023475      69.731687     -14416.571      74.314987     -14342.256    
      6500   298.26073      69.048214      69.773362     -14417.259      73.366787     -14343.892    
      6600   300.91767      69.043001      69.659484     -14419.007      74.020348     -14344.987    
      6700   301.1725       68.978446      69.664568     -14419.17       74.083031     -14345.087    
      6800   292.32685      68.999515      69.775308     -14417.217      71.907159     -14345.309    
      6900   298.19293      69.109283      69.753048     -14419.202      73.35011      -14345.852    
      7000   297.79658      69.065736      69.692033     -14419.093      73.252614     -14345.84     
      7100   300.3857       68.965791      69.665531     -14418.346      73.889493     -14344.457    
      7200   306.60705      69.036408      69.728448     -14417.706      75.419832     -14342.286    
      7300   303.25441      69.098675      69.743509     -14417.24       74.595144     -14342.644    
      7400   297.4468       69.052152      69.708958     -14418.672      73.166576     -14345.506    
      7500   294.4483       68.996727      69.67102      -14419.19       72.428998     -14346.761    
      7600   298.69446      69.033569      69.696003     -14419.807      73.473477     -14346.333    
      7700   299.22718      69.057564      69.722368     -14418.905      73.604518     -14345.301    
      7800   301.39639      69.029653      69.732084     -14417.933      74.138103     -14343.795    
      7900   301.76831      68.998463      69.70581      -14418.071      74.22959      -14343.841    
      8000   300.36981      69.044046      69.693472     -14421.573      73.885582     -14347.688    
      8100   292.02957      69.040034      69.725423     -14420.647      71.834035     -14348.813    
      8200   307.27775      69.007138      69.708704     -14421.967      75.584812     -14346.382    
      8300   292.72661      69.045198      69.674746     -14417.01       72.005493     -14345.004    
      8400   305.07426      69.028492      69.695204     -14419.395      75.042793     -14344.352    
      8500   300.92307      68.973144      69.750453     -14418.401      74.021676     -14344.379    
      8600   293.02075      69.035943      69.698121     -14416.872      72.077846     -14344.795    
      8700   292.52213      69.071878      69.702309     -14418.214      71.955195     -14346.258    
      8800   290.34377      69.009362      69.751713     -14418.457      71.419357     -14347.037    
      8900   297.22611      69.001853      69.696309     -14417.739      73.11229      -14344.627    
      9000   306.08898      69.024079      69.684567     -14417.96       75.292396     -14342.667    
      9100   308.6273       69.031355      69.761009     -14419.362      75.916777     -14343.446    
      9200   303.92957      69.026409      69.748001     -14419.632      74.76122      -14344.871    
      9300   301.18966      69.043495      69.695489     -14419.515      74.087252     -14345.428    
      9400   298.29228      69.01562       69.753916     -14419.262      73.374548     -14345.887    
      9500   298.77222      69.054391      69.795469     -14419.484      73.492605     -14345.991    
      9600   294.12844      69.12176       69.742771     -14419.697      72.350318     -14347.347    
      9700   294.07892      69.060658      69.745845     -14421.296      72.338137     -14348.957    
      9800   298.06502      68.996345      69.768789     -14420.866      73.318646     -14347.548    
      9900   302.55022      69.065501      69.695286     -14418.917      74.421925     -14344.495    
     10000   308.351        69.073035      69.724536     -14419.911      75.848813     -14344.062    
     10100   298.1481       69.021832      69.764061     -14418.826      73.339083     -14345.487    
     10200   294.79829      69.036204      69.717044     -14419.192      72.515089     -14346.677    
     10300   289.80009      69.070166      69.724066     -14419.401      71.285621     -14348.116    
     10400   291.54409      69.057138      69.789227     -14420.291      71.714614     -14348.576    
     10500   302.55858      69.028512      69.735451     -14420.534      74.423981     -14346.11     
     10600   308.49339      69.032768      69.704461     -14419.627      75.883839     -14343.743    
     10700   300.85394      69.046345      69.720997     -14417.357      74.004671     -14343.352    
     10800   297.48867      69.035508      69.765072     -14418.143      73.176873     -14344.966    
     10900   290.83911      69.011246      69.741036     -14419.916      71.541202     -14348.375    
     11000   290.86124      69.051903      69.706669     -14419.16       71.546646     -14347.613    
     11100   297.0213       69.046997      69.733057     -14418.405      73.06191      -14345.343    
     11200   300.73504      69.035115      69.797226     -14418.123      73.975425     -14344.147    
     11300   310.17887      69.050237      69.750573     -14421.32       76.298436     -14345.022    
     11400   287.44828      69.038512      69.706254     -14418.49       70.707118     -14347.783    
     11500   291.74862      69.010655      69.752532     -14420.002      71.764925     -14348.238    
     11600   303.55759      69.04208       69.772901     -14417.897      74.66972      -14343.227    
     11700   309.57511      69.065403      69.751437     -14419.18       76.149921     -14343.03     
     11800   300.54238      69.058315      69.757041     -14419.236      73.928034     -14345.308    
     11900   296.31639      69.040639      69.778068     -14420.153      72.888514     -14347.264    
     12000   299.40305      69.036351      69.754419     -14422.547      73.647778     -14348.899    
     12100   299.93185      69.056516      69.732051     -14422.788      73.777854     -14349.01     
     12200   302.22594      69.03841       69.73853      -14419.332      74.342159     -14344.99     
     12300   309.35941      69.027336      69.75278      -14419.837      76.096863     -14343.741    
     12400   299.05839      69.056833      69.728627     -14419.404      73.562996     -14345.841    
     12500   298.09001      69.039421      69.744446     -14421.142      73.324792     -14347.817    
     12600   294.15457      69.056193      69.765601     -14420.229      72.356746     -14347.872    
     12700   307.71492      69.102458      69.78076      -14421.998      75.692348     -14346.306    
     12800   306.53419      69.042238      69.759915     -14418.385      75.401911     -14342.983    
     12900   303.19262      69.019146      69.763785     -14417.114      74.579943     -14342.534    
     13000   303.29438      69.03352       69.73327      -14421.017      74.604974     -14346.412    
     13100   296.45879      69.032153      69.707649     -14420.343      72.923543     -14347.419    
     13200   304.2559       69.017412      69.750884     -14421.636      74.841491     -14346.794    
     13300   306.17952      69.002652      69.751073     -14421.023      75.314667     -14345.708    
     13400   307.74729      69.019332      69.675911     -14419.919      75.70031      -14344.218    
     13500   308.46984      69.021572      69.717208     -14418.585      75.878045     -14342.706    
     13600   297.40252      69.027296      69.75576      -14417.553      73.155684     -14344.398    
     13700   295.87292      69.033688      69.701744     -14420.02       72.779429     -14347.24     
     13800   296.43743      68.988456      69.687579     -14420.409      72.918288     -14347.491    
     13900   295.319        69.000482      69.697699     -14418.849      72.643176     -14346.206    
     14000   308.94072      69.073989      69.734352     -14419.134      75.993873     -14343.14     
     14100   315.98072      69.039079      69.726555     -14418.281      77.725588     -14340.555    
     14200   304.52211      68.975422      69.741095     -14420.077      74.906975     -14345.17     
     14300   298.50812      69.045607      69.735467     -14420.952      73.427641     -14347.525    
     14400   300.71827      69.095751      69.752891     -14421.672      73.971299     -14347.7      
     14500   299.38509      69.00046       69.72826      -14420.55       73.64336      -14346.907    
     14600   299.53356      68.975087      69.671282     -14420.031      73.679882     -14346.351    
     14700   298.44161      69.067159      69.700888     -14419.297      73.411281     -14345.886    
     14800   310.67734      69.097054      69.81976      -14421.643      76.421052     -14345.222    
     14900   287.58339      69.038179      69.732756     -14418.048      70.740354     -14347.308    
     15000   294.30413      69.000896      69.591136     -14421.378      72.393535     -14348.985    
     15100   291.40417      69.014299      69.672213     -14419.818      71.680196     -14348.138    
     15200   296.57064      69.049525      69.781849     -14417.134      72.951056     -14344.183    
     15300   301.54163      69.023503      69.694443     -14418          74.173831     -14343.826    
     15400   306.507        69.030317      69.658636     -14420.743      75.395222     -14345.348    
     15500   294.57746      69.021108      69.758129     -14420.085      72.460769     -14347.624    
     15600   302.71852      68.999352      69.750277     -14422.652      74.463324     -14348.189    
     15700   293.21699      69.012065      69.66258      -14419.482      72.126117     -14347.355    
     15800   308.35998      69.015117      69.707593     -14419.399      75.851022     -14343.548    
     15900   308.22778      69.00637       69.77002      -14417.45       75.818503     -14341.632    
     16000   298.24815      68.993863      69.683159     -14417.568      73.363692     -14344.204    
     16100   293.39249      68.993155      69.632422     -14418.639      72.169287     -14346.47     
     16200   287.44304      69.003522      69.690647     -14417.459      70.705831     -14346.753    
     16300   304.49952      68.997935      69.713662     -14420.137      74.901418     -14345.235    
     16400   307.38673      69.02164       69.68508      -14418.198      75.61162      -14342.586    
     16500   309.29019      69.026727      69.669791     -14417.36       76.079838     -14341.28     
     16600   304.42918      69.007848      69.714071     -14419.639      74.884114     -14344.755    
     16700   299.02424      69.012264      69.687817     -14421.071      73.554598     -14347.517    
     16800   289.62486      69.051434      69.652778     -14419.322      71.242519     -14348.08     
     16900   299.50951      69.050787      69.70938      -14419.732      73.673966     -14346.058    
     17000   308.62159      69.034651      69.739925     -14420.038      75.915374     -14344.122    
     17100   297.96052      69.048417      69.671801     -14418.329      73.292942     -14345.036    
     17200   301.06373      69.057537      69.68849      -14422.83       74.056276     -14348.774    
     17300   294.62142      69.041601      69.742929     -14422.711      72.471582     -14350.239    
     17400   297.60749      69.014993      69.74382      -14422.021      73.206103     -14348.815    
     17500   298.56682      69.048443      69.649712     -14419.828      73.442081     -14346.386    
     17600   297.86337      69.063546      69.659113     -14418.465      73.269045     -14345.196    
     17700   295.64294      68.994076      69.765991     -14418.448      72.722858     -14345.725    
     17800   294.91551      69.032523      69.673185     -14420.65       72.543925     -14348.106    
     17900   293.88771      69.048429      69.596245     -14422.143      72.291102     -14349.851    
     18000   299.30341      69.005823      69.721329     -14422.096      73.623268     -14348.472    
     18100   299.02122      68.989612      69.791931     -14419.666      73.553855     -14346.113    
     18200   297.44846      69.050798      69.60623      -14419.097      73.166983     -14345.93     
     18300   305.01915      68.96529       69.60012      -14421.14       75.029237     -14346.111    
     18400   301.15908      68.932413      69.76988      -14421.441      74.079729     -14347.361    
     18500   303.49348      69.056173      69.752549     -14423.237      74.65395      -14348.583    
     18600   296.95869      69.046791      69.631832     -14421.572      73.046508     -14348.526    
     18700   304.64403      68.913167      69.69212      -14420.712      74.936964     -14345.775    
     18800   310.92454      68.995986      69.754345     -14420.844      76.481858     -14344.363    
     18900   303.16317      69.103169      69.728233     -14420.144      74.5727       -14345.571    
     19000   297.3775       69.040309      69.694086     -14422.903      73.149529     -14349.753    
     19100   296.81261      68.95468       69.716035     -14422.539      73.010576     -14349.529    
     19200   296.31668      69.035103      69.68176      -14420.496      72.888587     -14347.607    
     19300   299.02552      69.092661      69.709442     -14419.132      73.554913     -14345.577    
     19400   298.37898      69.061082      69.753616     -14419.077      73.395875     -14345.681    
     19500   302.81883      69.009202      69.743891     -14423.111      74.488        -14348.623    
     19600   293.20737      69.04171       69.692156     -14423.059      72.123753     -14350.935    
     19700   299.90183      69.083817      69.722729     -14423.489      73.770469     -14349.719    
     19800   299.35773      69.02497       69.796573     -14421.254      73.636629     -14347.618    
     19900   299.31185      69.019067      69.714297     -14419.799      73.625343     -14346.173    
     20000   309.48674      69.060708      69.645326     -14421.478      76.128185     -14345.35     
     20100   294.79352      69.030867      69.742887     -14419.612      72.513916     -14347.099    
     20200   289.49159      69.058616      69.781798     -14421.456      71.209736     -14350.246    
     20300   292.4476       69.081385      69.707879     -14421.442      71.936863     -14349.505    
     20400   301.77472      69.026496      69.673032     -14421.009      74.231167     -14346.778    
     20500   307.37948      69.008048      69.756618     -14421.468      75.609836     -14345.858    
     20600   297.73693      69.070855      69.748079     -14419.452      73.237943     -14346.214    
     20700   306.24055      69.0772        69.698624     -14422.987      75.32968      -14347.657    
     20800   294.26008      69.004827      69.73262      -14423.49       72.382698     -14351.107    
     20900   285.50967      69.004532      69.740023     -14423.186      70.230255     -14352.956    
     21000   293.04868      69.085639      69.720798     -14423.163      72.084717     -14351.078    
     21100   295.72656      69.036707      69.738758     -14421.229      72.743427     -14348.485    
     21200   301.66395      68.960167      69.735689     -14420.61       74.203918     -14346.407    
     21300   293.90545      69.024313      69.710623     -14417.878      72.295466     -14345.583    
     21400   304.42583      69.11059       69.755197     -14420.987      74.883293     -14346.103    
     21500   295.8457       69.026159      69.781177     -14422.204      72.772733     -14349.431    
     21600   302.70717      68.972242      69.694563     -14424.69       74.460533     -14350.23     
     21700   294.66584      69.054592      69.68088      -14420.734      72.48251      -14348.251    
     21800   301.12536      69.081858      69.786981     -14420.988      74.071435     -14346.916    
     21900   299.27822      69.039373      69.80267      -14420.108      73.617072     -14346.49     
     22000   304.60709      69.029678      69.684794     -14420.99       74.927878     -14346.062    
     22100   307.82607      69.02449       69.715922     -14422.98       75.71969      -14347.26     
     22200   292.18771      69.055154      69.799861     -14422.917      71.872932     -14351.044    
     22300   297.50116      69.0918        69.806298     -14423.684      73.179947     -14350.504    
     22400   297.30106      69.036971      69.751767     -14421.469      73.130727     -14348.338    
     22500   300.92257      69.002905      69.73723      -14420.459      74.021553     -14346.438    
     22600   307.46265      69.016397      69.75283      -14421.585      75.630296     -14345.954    
     22700   304.28951      69.063492      69.792519     -14421.116      74.84976      -14346.266    
     22800   292.78256      69.063986      69.76646      -14420.873      72.019256     -14348.854    
     22900   296.27193      69.046213      69.741327     -14423.104      72.877579     -14350.227    
     23000   299.09349      69.029777      69.757098     -14421.392      73.571631     -14347.821    
     23100   309.20084      69.041618      69.760821     -14420.14       76.057859     -14344.082    
     23200   296.34281      69.052637      69.7523       -14417.748      72.895013     -14344.853    
     23300   306.84371      69.029474      69.736933     -14422.441      75.478046     -14346.963    
     23400   295.19719      69.001688      69.736605     -14421.903      72.613211     -14349.289    
     23500   292.53549      69.051499      69.760642     -14421.37       71.958481     -14349.412    
     23600   304.04614      69.066169      69.823687     -14421.555      74.789894     -14346.765    
     23700   309.49313      68.980022      69.776516     -14420.756      76.129755     -14344.627    
     23800   308.49227      68.980357      69.664889     -14421.075      75.883563     -14345.191    
     23900   305.10361      69.004014      69.746259     -14421.197      75.050013     -14346.147    
     24000   305.22164      69.044455      69.818178     -14422.219      75.079047     -14347.14     
     24100   304.02951      69.052349      69.733081     -14424.214      74.785804     -14349.429    
     24200   297.69601      69.011454      69.700178     -14425.382      73.227878     -14352.154    
     24300   289.37069      68.997546      69.775309     -14421.8        71.179997     -14350.62     
     24400   303.58841      69.082545      69.793488     -14423.602      74.677302     -14348.925    
     24500   297.93558      69.079566      69.725663     -14421.027      73.286806     -14347.74     
     24600   299.85046      69.013898      69.768108     -14419.83       73.757833     -14346.073    
     24700   304.72159      69.008377      69.814599     -14419.965      74.956044     -14345.009    
     24800   296.88109      69.074867      69.724857     -14419.845      73.027421     -14346.818    
     24900   294.65565      69.022829      69.744293     -14422.326      72.480002     -14349.846    
     25000   293.48788      68.974413      69.798346     -14421.765      72.192751     -14349.572    
     25100   301.10192      69.051224      69.757911     -14421.029      74.065669     -14346.963    
     25200   303.59245      69.058075      69.68363      -14420.192      74.678294     -14345.514    
     25300   300.61588      68.956403      69.753214     -14420.166      73.946112     -14346.22     
     25400   297.76187      69.013159      69.760833     -14420.674      73.244077     -14347.43     
     25500   294.28048      69.096662      69.715557     -14421.837      72.387717     -14349.45     
     25600   288.31374      69.01451       69.754636     -14422.843      70.920007     -14351.923    
     25700   286.7063       68.967361      69.753434     -14423.545      70.524604     -14353.02     
     25800   299.29543      69.038046      69.708723     -14422.79       73.621306     -14349.168    
     25900   291.59063      69.029537      69.747158     -14418.642      71.726063     -14346.916    
     26000   296.49491      69.005361      69.796466     -14418.323      72.932427     -14345.391    
     26100   304.61547      69.031153      69.726067     -14420.807      74.929941     -14345.877    
     26200   297.40884      69.002671      69.711164     -14422.221      73.157238     -14349.064    
     26300   297.77527      69.006594      69.774812     -14422.446      73.247374     -14349.199    
     26400   292.00336      69.055209      69.745221     -14419.45       71.827586     -14347.623    
     26500   298.22179      69.00654       69.695741     -14419.787      73.357209     -14346.429    
     26600   303.17602      68.994763      69.697329     -14420.804      74.575861     -14346.229    
     26700   298.00221      69.024043      69.697286     -14419.732      73.303196     -14346.428    
     26800   301.81099      69.042874      69.707738     -14420.864      74.240088     -14346.624    
     26900   294.88255      69.028263      69.732253     -14421.287      72.535817     -14348.751    
     27000   290.74495      69.041581      69.69904      -14423.123      71.518039     -14351.605    
     27100   294.7435       69.004286      69.677769     -14422.919      72.501612     -14350.418    
     27200   289.32917      69.007252      69.720279     -14418.996      71.169784     -14347.827    
     27300   298.32631      69.072613      69.716391     -14420.338      73.38292      -14346.955    
     27400   303.94571      69.066185      69.685023     -14421.57       74.765191     -14346.805    
     27500   304.15555      68.970943      69.692356     -14422.673      74.816809     -14347.856    
     27600   294.75115      68.99357       69.682764     -14423.008      72.503495     -14350.505    
     27700   301.85431      69.070706      69.676394     -14424.203      74.250743     -14349.952    
     27800   306.37404      68.999284      69.682667     -14421.464      75.362516     -14346.101    
     27900   303.20494      68.935861      69.655286     -14420.162      74.582974     -14345.579    
     28000   302.0585       69.015056      69.683107     -14420.506      74.300971     -14346.205    
     28100   290.60669      69.067822      69.698765     -14419.599      71.48403      -14348.115    
     28200   300.01018      68.996634      69.713002     -14423.643      73.797121     -14349.846    
     28300   296.63314      68.968766      69.705507     -14422.459      72.966429     -14349.493    
     28400   302.74291      69.040575      69.705397     -14420.582      74.469323     -14346.113    
     28500   306.21431      69.047497      69.733392     -14419.902      75.323225     -14344.579    
     28600   313.31351      69.012381      69.729344     -14422.189      77.0695       -14345.119    
     28700   300.02924      69.031913      69.693598     -14422.234      73.801809     -14348.432    
     28800   302.48049      69.045424      69.703635     -14423.459      74.404772     -14349.055    
     28900   300.50063      69.023844      69.706848     -14421.958      73.917764     -14348.04     
     29000   296.30616      69.023509      69.691687     -14418.916      72.885999     -14346.03     
     29100   304.7089       69.050239      69.71098      -14420.137      74.952922     -14345.184    
     29200   297.32839      69.049603      69.704479     -14418.889      73.137448     -14345.752    
     29300   300.38294      69.0443        69.723926     -14420.339      73.888813     -14346.45     
     29400   299.79732      69.043444      69.705845     -14420.885      73.744762     -14347.141    
     29500   295.07641      69.03351       69.703087     -14421.749      72.583501     -14349.166    
     29600   292.71402      69.035411      69.732764     -14424.389      72.002397     -14352.387    
     29700   294.08854      69.043695      69.703811     -14423.336      72.340504     -14350.996    
     29800   300.32535      69.048526      69.684614     -14422.325      73.874646     -14348.451    
     29900   301.26534      69.01771       69.718348     -14421.767      74.105867     -14347.661    
     30000   296.94673      69.047894      69.743346     -14419.595      73.043566     -14346.551    
     30100   302.5036       69.105212      69.668847     -14419.88       74.410457     -14345.47     
     30200   297.48805      69.02176       69.677702     -14419.745      73.176722     -14346.568    
     30300   294.02744      68.973435      69.720133     -14421.893      72.325475     -14349.567    
     30400   294.52122      69.086657      69.682793     -14421.965      72.446935     -14349.518    
     30500   300.66998      69.08603       69.686118     -14420.986      73.959421     -14347.027    
     30600   300.30877      68.975436      69.770179     -14419.635      73.87057      -14345.764    
     30700   300.54512      69.006784      69.701255     -14420.1        73.928708     -14346.171    
     30800   294.62606      69.056139      69.664129     -14419.52       72.472723     -14347.047    
     30900   297.30209      69.004341      69.770981     -14422.204      73.130979     -14349.073    
     31000   288.37713      69.028255      69.782729     -14422.802      70.9356       -14351.866    
     31100   294.93857      69.07478       69.665462     -14423.593      72.549596     -14351.044    
     31200   305.02859      69.003938      69.701257     -14422.41       75.031559     -14347.378    
     31300   297.787        69.001298      69.75887      -14420.139      73.250259     -14346.888    
     31400   301.51429      69.064058      69.746652     -14421.039      74.167105     -14346.872    
     31500   292.24363      69.049299      69.71056      -14419.656      71.886689     -14347.769    
     31600   292.14595      68.997471      69.747346     -14420.987      71.862661     -14349.124    
     31700   306.72478      69.057013      69.73512      -14425.553      75.448792     -14350.104    
     31800   295.09352      69.097126      69.704882     -14420.594      72.587711     -14348.006    
     31900   301.02851      69.047683      69.740278     -14419.398      74.047611     -14345.35     
     32000   299.44126      69.000898      69.728728     -14419.732      73.657177     -14346.074    
     32100   299.83347      69.076739      69.718555     -14422.125      73.753653     -14348.371    
     32200   290.94019      69.109292      69.769518     -14421.012      71.566067     -14349.446    
     32300   293.24249      69.028787      69.804921     -14421.291      72.132391     -14349.159    
     32400   302.34018      69.033227      69.735386     -14423.109      74.37026      -14348.739    
     32500   299.04013      69.083448      69.711551     -14421.544      73.558506     -14347.985    
     32600   298.74371      69.057839      69.765579     -14420.421      73.485591     -14346.935    
     32700   311.51135      69.01637       69.751522     -14421.658      76.626203     -14345.032    
     32800   316.61861      69.030705      69.685111     -14421.034      77.882497     -14343.151    
     32900   296.77494      69.036348      69.699666     -14418.204      73.00131      -14345.203    
     33000   303.36098      69.051315      69.778397     -14423.02       74.621357     -14348.398    
     33100   297.58268      69.02167       69.711832     -14422.938      73.199999     -14349.738    
     33200   295.33403      69.023147      69.663051     -14421.693      72.646872     -14349.046    
     33300   300.65788      69.006063      69.751566     -14421.066      73.956443     -14347.11     
     33400   313.34343      69.050399      69.808325     -14422.4        77.076862     -14345.323    
     33500   311.06719      69.064148      69.725292     -14421.946      76.516946     -14345.429    
     33600   302.91107      68.979062      69.668717     -14423.145      74.510688     -14348.634    
     33700   294.62762      68.951851      69.735612     -14422.557      72.473107     -14350.084    
     33800   297.80204      69.064638      69.782724     -14423.244      73.253959     -14349.991    
     33900   301.9719       69.088267      69.746789     -14422.075      74.279669     -14347.796    
     34000   305.85371      68.96518       69.765307     -14420.523      75.234524     -14345.288    
     34100   307.29357      68.955049      69.75409      -14422.465      75.588705     -14346.877    
     34200   299.44445      69.063465      69.713731     -14422.336      73.657962     -14348.678    
     34300   300.5895       69.038339      69.786254     -14422.8        73.939624     -14348.861    
     34400   293.31491      68.950933      69.815291     -14421.033      72.150204     -14348.883    
     34500   296.98138      69.043756      69.729456     -14422.359      73.05209      -14349.307    
     34600   297.17237      69.027004      69.724435     -14424.992      73.099071     -14351.893    
     34700   298.03573      68.953021      69.803909     -14426.071      73.311443     -14352.76     
     34800   302.9586       68.985926      69.756062     -14424.332      74.522378     -14349.809    
     34900   305.18317      69.039767      69.701928     -14423.118      75.069585     -14348.048    
     35000   310.73147      69.00562       69.772104     -14424.317      76.434365     -14347.882    
     35100   296.8012       68.984717      69.828369     -14421.496      73.007769     -14348.488    
     35200   290.87279      69.024386      69.708393     -14422.114      71.549487     -14350.565    
     35300   297.74174      69.004705      69.674845     -14425.055      73.239126     -14351.816    
     35400   303.49538      68.952553      69.793836     -14424.267      74.654417     -14349.613    
     35500   304.56682      69.028204      69.790549     -14422.006      74.917972     -14347.088    
     35600   300.93168      69.04503       69.685276     -14421.482      74.023794     -14347.458    
     35700   300.88411      68.947217      69.724442     -14422.459      74.012091     -14348.447    
     35800   292.8419       68.946468      69.799842     -14421.927      72.033853     -14349.893    
     35900   293.64269      69.082281      69.709802     -14425.268      72.230833     -14353.037    
     36000   285.803        69.005165      69.696872     -14422.819      70.302409     -14352.516    
     36100   300.4718       68.880883      69.790518     -14422.781      73.910672     -14348.87     
     36200   300.65435      69.022147      69.722499     -14421.62       73.955574     -14347.665    
     36300   301.8084       69.07451       69.721762     -14420.728      74.239451     -14346.489    
     36400   300.3173       68.952152      69.765091     -14421.279      73.872668     -14347.407    
     36500   292.30336      68.943821      69.755048     -14422.431      71.901381     -14350.53     
     36600   295.62394      69.060609      69.699922     -14423.976      72.718186     -14351.257    
     36700   297.62914      69.007036      69.747986     -14423.014      73.211428     -14349.802    
     36800   297.10955      68.951995      69.739301     -14421.755      73.083619     -14348.672    
     36900   300.65688      69.012487      69.722755     -14422.056      73.956197     -14348.1      
     37000   300.69719      69.032698      69.751059     -14421.985      73.966114     -14348.019    
     37100   293.34068      68.987821      69.742594     -14422.333      72.156545     -14350.176    
     37200   294.21974      68.981925      69.718136     -14424.589      72.372776     -14352.216    
     37300   294.95648      69.007429      69.717438     -14422.892      72.554001     -14350.338    
     37400   303.73939      69.010644      69.727015     -14422.771      74.714439     -14348.057    
     37500   307.11561      68.986207      69.738572     -14423.261      75.544928     -14347.716    
     37600   296.7335       69.022598      69.732103     -14421.468      72.991117     -14348.477    
     37700   294.68614      69.008054      69.723045     -14422.105      72.487503     -14349.618    
     37800   302.50123      68.953819      69.704343     -14425.578      74.409874     -14351.168    
     37900   295.29547      68.98129       69.698504     -14423.703      72.637388     -14351.065    
     38000   305.7607       69.016421      69.718861     -14423.576      75.211645     -14348.365    
     38100   304.47526      69.009342      69.735125     -14421.863      74.895451     -14346.968    
     38200   299.31563      68.969037      69.755714     -14421.051      73.626274     -14347.425    
     38300   288.26317      69.015291      69.709036     -14421.669      70.907568     -14350.762    
     38400   294.95359      69.006836      69.696496     -14424.57       72.553291     -14352.017    
     38500   296.73074      68.931283      69.724712     -14423.517      72.990438     -14350.527    
     38600   301.87174      68.981024      69.719542     -14423.404      74.255032     -14349.149    
     38700   295.24578      69.047461      69.694023     -14421.06       72.625164     -14348.435    
     38800   308.54413      68.970598      69.763514     -14423.89       75.896319     -14347.993    
     38900   298.98227      68.978912      69.747176     -14421.713      73.544273     -14348.168    
     39000   297.48076      69.062846      69.674842     -14422.129      73.174928     -14348.955    
     39100   294.18739      69.037804      69.731903     -14422.863      72.364818     -14350.498    
     39200   301.20498      68.973486      69.7996       -14424.888      74.091021     -14350.797    
     39300   297.01106      69.001564      69.670078     -14422.148      73.059392     -14349.089    
     39400   305.73182      69.0347        69.654619     -14421.48       75.204541     -14346.275    
     39500   308.75134      69.020632      69.839187     -14422.563      75.94729      -14346.615    
     39600   293.58194      69.024457      69.792719     -14420.585      72.215888     -14348.369    
     39700   300.67409      69.019101      69.592824     -14422.719      73.960432     -14348.758    
     39800   300.54931      68.947444      69.682695     -14422.76       73.929737     -14348.831    
     39900   302.06009      69.028114      69.807991     -14423.007      74.301362     -14348.706    
     40000   296.78867      69.085873      69.708871     -14422.042      73.004688     -14349.038    
     40100   295.69909      68.989318      69.667663     -14421.273      72.736671     -14348.537    
     40200   299.6216       68.973228      69.719211     -14420.839      73.701537     -14347.138    
     40300   297.95613      69.054589      69.735691     -14420.494      73.291862     -14347.202    
     40400   297.35855      69.074999      69.692361     -14421.72       73.144867     -14348.575    
     40500   298.6912       68.987535      69.716448     -14424.115      73.472676     -14350.643    
     40600   294.44028      69.011326      69.72974      -14424.039      72.427027     -14351.612    
     40700   293.93849      69.050318      69.741576     -14421.208      72.303595     -14348.904    
     40800   302.62332      69.059415      69.745689     -14420.819      74.439907     -14346.379    
     40900   300.23425      69.040392      69.740303     -14420.342      73.852239     -14346.489    
     41000   297.32361      68.989177      69.729096     -14421.915      73.136274     -14348.778    
     41100   296.71454      69.037644      69.713563     -14423.266      72.986453     -14350.28     
     41200   296.48285      69.074019      69.763168     -14422.51       72.92946      -14349.58     
     41300   306.84705      69.059516      69.791222     -14420.606      75.478867     -14345.127    
     41400   309.3946       69.05056       69.717561     -14421.43       76.105519     -14345.325    
     41500   306.92386      69.013488      69.694345     -14423.49       75.497761     -14347.992    
     41600   291.75459      69.051883      69.756207     -14421.211      71.766393     -14349.444    
     41700   296.52672      69.082976      69.774265     -14421.494      72.940253     -14348.553    
     41800   300.81747      69.053984      69.709193     -14420.741      73.995699     -14346.745    
     41900   312.0598       69.057345      69.661209     -14420.309      76.761112     -14343.548    
     42000   325.83426      69.060739      69.752699     -14422.32       80.149381     -14342.17     
     42100   306.33162      69.088239      69.781224     -14421.031      75.352081     -14345.679    
     42200   303.6335       69.102917      69.707857     -14422.196      74.688393     -14347.508    
     42300   298.54793      69.021839      69.684029     -14422.88       73.437433     -14349.443    
     42400   295.78571      69.023817      69.751061     -14422.592      72.757977     -14349.835    
     42500   301.71487      69.101447      69.761258     -14422.809      74.216444     -14348.593    
     42600   308.98237      69.090258      69.700774     -14421.472      76.004118     -14345.468    
     42700   312.14464      68.987039      69.71543      -14421.717      76.781981     -14344.935    
     42800   300.61986      69.024692      69.742966     -14421.632      73.947091     -14347.685    
     42900   302.50427      69.108442      69.714446     -14423.037      74.410623     -14348.626    
     43000   295.09041      69.029395      69.71568      -14421.139      72.586945     -14348.552    
     43100   301.59235      68.972707      69.741649     -14421.721      74.186305     -14347.535    
     43200   308.7967       69.049695      69.709822     -14422.746      75.958446     -14346.788    
     43300   303.40537      69.068582      69.719308     -14421.078      74.632276     -14346.445    
     43400   305.64573      68.99324       69.780056     -14421.973      75.183365     -14346.789    
     43500   298.86948      69.032329      69.739941     -14423.366      73.51653      -14349.85     
     43600   297.84989      69.089273      69.720111     -14424.17       73.265728     -14350.904    
     43700   294.98339      68.999578      69.784834     -14421.75       72.560622     -14349.189    
     43800   302.07549      69.004798      69.775053     -14421.281      74.305151     -14346.976    
     43900   300.43694      69.097133      69.72121      -14420.852      73.902097     -14346.95     
     44000   307.35006      69.084527      69.802054     -14423.147      75.6026       -14347.544    
     44100   304.59297      69.001487      69.814969     -14424.382      74.924405     -14349.458    
     44200   294.39461      69.052029      69.698302     -14424.139      72.41579      -14351.724    
     44300   300.14317      69.109888      69.725049     -14424.148      73.829835     -14350.318    
     44400   299.39664      69.047676      69.858281     -14419.696      73.6462       -14346.05     
     44500   294.75154      69.026795      69.794422     -14419.097      72.50359      -14346.593    
     44600   294.18469      69.088397      69.667143     -14421.149      72.364155     -14348.785    
     44700   295.46023      69.036691      69.780597     -14422.803      72.677914     -14350.125    
     44800   298.81001      69.04677       69.830335     -14422.881      73.501899     -14349.379    
     44900   300.76662      69.088584      69.760156     -14419.784      73.983193     -14345.801    
     45000   308.80861      69.064075      69.69002      -14421.609      75.961376     -14345.648    
     45100   301.9711       69.02105       69.744754     -14421.993      74.279472     -14347.713    
     45200   301.95636      69.081112      69.799442     -14423.209      74.275846     -14348.933    
     45300   298.45442      69.122063      69.756021     -14422.407      73.414432     -14348.993    
     45400   300.71959      69.023408      69.711506     -14422.254      73.971622     -14348.282    
     45500   312.84171      68.980556      69.749089     -14421.988      76.953447     -14345.035    
     45600   316.76605      69.080282      69.757224     -14421.612      77.918765     -14343.694    
     45700   304.49126      69.073796      69.794417     -14421.363      74.899387     -14346.463    
     45800   304.42074      69.021181      69.752754     -14423.162      74.882039     -14348.28     
     45900   305.81502      69.028334      69.717135     -14424.364      75.225007     -14349.139    
     46000   289.45868      69.062832      69.773422     -14420.815      71.201642     -14349.614    
     46100   295.08811      69.062281      69.805423     -14421.433      72.586379     -14348.847    
     46200   311.19982      69.035384      69.771925     -14422.442      76.549571     -14345.892    
     46300   304.26385      68.995081      69.728051     -14420.141      74.843447     -14345.297    
     46400   297.65509      69.017496      69.76941      -14421.089      73.217811     -14347.872    
     46500   298.91091      69.060946      69.779822     -14423.685      73.52672      -14350.159    
     46600   299.766        69.047644      69.750924     -14423.571      73.737057     -14349.834    
     46700   301.79233      69.005391      69.739661     -14423.443      74.235498     -14349.208    
     46800   306.97223      69.016327      69.783103     -14423.445      75.50966      -14347.935    
     46900   305.82423      69.071998      69.758225     -14420.397      75.227272     -14345.17     
     47000   301.9587       69.054767      69.774779     -14418.754      74.276421     -14344.478    
     47100   295.32806      69.013227      69.765964     -14421.074      72.645403     -14348.429    
     47200   297.35365      69.024862      69.731819     -14422.969      73.143661     -14349.826    
     47300   297.84059      69.075548      69.731943     -14422.673      73.26344      -14349.409    
     47400   299.35768      69.024047      69.764976     -14422.068      73.636618     -14348.431    
     47500   303.74661      68.984331      69.724969     -14422.815      74.716215     -14348.099    
     47600   301.54323      69.013188      69.654547     -14423.661      74.174223     -14349.487    
     47700   300.52903      69.022637      69.751686     -14425.592      73.924748     -14351.667    
     47800   298.37205      69.030173      69.80193      -14425.632      73.39417      -14352.238    
     47900   299.37686      69.044227      69.666776     -14423.713      73.641335     -14350.072    
     48000   305.3924       68.998983      69.697058     -14422.161      75.121051     -14347.04     
     48100   299.78196      68.987867      69.796105     -14421.085      73.740983     -14347.344    
     48200   299.43674      69.060112      69.741378     -14422.9        73.656064     -14349.244    
     48300   302.553        69.045422      69.692081     -14425.302      74.422609     -14350.88     
     48400   302.77697      68.954338      69.767693     -14425.263      74.477703     -14350.785    
     48500   299.57105      69.023858      69.73128      -14423.882      73.689103     -14350.192    
     48600   299.13329      69.095412      69.70672      -14422.992      73.581422     -14349.411    
     48700   305.70466      69.017566      69.733992     -14424.286      75.197862     -14349.089    
     48800   301.74915      68.952569      69.739136     -14423.247      74.224877     -14349.022    
     48900   302.35004      69.075173      69.678831     -14423.446      74.372685     -14349.073    
     49000   297.55026      69.047423      69.735734     -14422.879      73.192025     -14349.687    
     49100   295.30611      68.957404      69.769972     -14422.29       72.640004     -14349.65     
     49200   303.29673      69.018302      69.699697     -14423.7        74.605554     -14349.095    
     49300   298.47238      69.067304      69.700362     -14422.322      73.418849     -14348.903    
     49400   304.11865      69.009551      69.789258     -14423.96       74.807731     -14349.152    
     49500   298.99458      69.013853      69.716963     -14424.393      73.547302     -14350.846    
     49600   294.8824       69.029012      69.643378     -14424.576      72.535778     -14352.04     
     49700   302.0494       69.00112       69.743675     -14425.654      74.298733     -14351.355    
     49800   304.36371      69.04391       69.767004     -14422.796      74.868011     -14347.928    
     49900   304.07422      69.078724      69.707673     -14421.762      74.796801     -14346.965    
     50000   301.09666      69.011513      69.697126     -14422.157      74.064375     -14348.093    
     50100   299.25133      68.972355      69.713261     -14424.226      73.610457     -14350.616    
     50200   298.67913      69.081166      69.727396     -14424.988      73.469705     -14351.519    
     50300   297.85562      69.074501      69.763671     -14424.396      73.267137     -14351.129    
     50400   301.88353      69.024378      69.728254     -14424.105      74.257931     -14349.847    
     50500   299.19301      69.014519      69.704815     -14422.22       73.596111     -14348.624    
     50600   296.92276      69.033491      69.718822     -14422.599      73.03767      -14349.562    
     50700   297.70594      69.0389        69.784706     -14425.427      73.23032      -14352.197    
     50800   292.54886      69.063661      69.724954     -14424.302      71.961771     -14352.34     
     50900   305.69705      69.025312      69.69017      -14423.978      75.195989     -14348.782    
     51000   307.15332      69.026524      69.715254     -14423.438      75.554205     -14347.883    
     51100   305.47793      69.08228       69.751948     -14424.039      75.142088     -14348.897    
     51200   298.87457      69.098533      69.75016      -14424.432      73.51778      -14350.914    
     51300   298.13956      69.029041      69.695942     -14425.985      73.336983     -14352.648    
     51400   307.59671      69.025384      69.708689     -14426.385      75.663271     -14350.721    
     51500   304.62356      69.073766      69.761542     -14422.414      74.93193      -14347.482    
     51600   299.87585      69.099319      69.717949     -14421.706      73.764078     -14347.942    
     51700   296.2647       69.046937      69.699509     -14422.821      72.875801     -14349.945    
     51800   298.23281      69.008112      69.727021     -14425.373      73.35992      -14352.014    
     51900   293.79329      69.085757      69.720678     -14424.236      72.267879     -14351.968    
     52000   302.98684      69.117831      69.741966     -14422.43       74.529327     -14347.901    
     52100   309.17779      69.034348      69.760131     -14423.034      76.052189     -14346.982    
     52200   303.58366      69.031634      69.699181     -14423.117      74.676132     -14348.441    
     52300   301.53492      69.083379      69.716852     -14424.59       74.172178     -14350.418    
     52400   298.04563      69.0946        69.749777     -14424.567      73.313877     -14351.253    
     52500   301.78276      69.055064      69.729316     -14424.296      74.233145     -14350.062    
     52600   309.32239      69.06063       69.698863     -14423.029      76.087758     -14346.941    
     52700   302.53184      69.071487      69.74982      -14421.48       74.417405     -14347.063    
     52800   301.41046      69.08566       69.771311     -14424.101      74.141566     -14349.959    
     52900   298.73406      69.060039      69.675098     -14424.975      73.483217     -14351.492    
     53000   291.1853       69.006223      69.721601     -14422.448      71.626359     -14350.822    
     53100   301.68758      69.082505      69.788125     -14423.635      74.209731     -14349.425    
     53200   301.64395      69.125462      69.73882      -14422.145      74.198998     -14347.946    
     53300   307.48506      69.021955      69.717126     -14420.988      75.635806     -14345.352    
     53400   313.21772      68.997717      69.730586     -14423.135      77.045939     -14346.089    
     53500   292.5542       69.098094      69.752505     -14421.774      71.963083     -14349.811    
     53600   295.76131      69.123612      69.793615     -14423.457      72.751975     -14350.705    
     53700   298.36864      69.025286      69.74346      -14423.913      73.39333      -14350.519    
     53800   304.48488      69.041232      69.694676     -14423.091      74.897816     -14348.193    
     53900   310.71332      69.095413      69.754538     -14423.122      76.429901     -14346.693    
     54000   307.95603      69.099415      69.798824     -14424.165      75.751656     -14348.413    
     54100   293.71703      69.046967      69.716714     -14424.454      72.249119     -14352.205    
     54200   291.54349      69.038852      69.708019     -14423.917      71.714467     -14352.203    
     54300   303.55112      69.08875       69.779214     -14424.53       74.668129     -14349.862    
     54400   299.88023      69.091032      69.761985     -14421.911      73.765155     -14348.145    
     54500   303.88953      69.032883      69.714186     -14423.161      74.751372     -14348.41     
     54600   292.64773      69.033747      69.741176     -14422.277      71.986089     -14350.291    
     54700   286.41928      69.07402       69.77309      -14424.71       70.454003     -14354.256    
     54800   285.3466       69.101557      69.741531     -14425.381      70.190143     -14355.191    
     54900   292.11761      69.045223      69.724989     -14424.844      71.855691     -14352.988    
     55000   295.42168      69.030476      69.732808     -14423.26       72.668433     -14350.592    
     55100   298.12223      69.069739      69.763257     -14422.304      73.33272      -14348.972    
     55200   302.52904      69.088353      69.77662      -14423.083      74.416715     -14348.666    
     55300   302.37599      69.060128      69.767608     -14423.733      74.379068     -14349.354    
     55400   297.01076      69.023842      69.73693      -14425.118      73.059319     -14352.058    
     55500   300.11042      69.030778      69.729525     -14426.692      73.821777     -14352.87     
     55600   298.42864      69.063888      69.758687     -14423.941      73.408091     -14350.533    
     55700   298.0738       69.043805      69.75299      -14421.497      73.320806     -14348.176    
     55800   298.13869      69.039513      69.763109     -14421.125      73.336767     -14347.789    
     55900   303.99834      69.05074       69.730362     -14423.415      74.778136     -14348.636    
     56000   297.33883      69.005007      69.735007     -14423.7        73.140016     -14350.56     
     56100   291.37537      68.996945      69.74789      -14425.624      71.673114     -14353.95     
     56200   294.30624      69.109182      69.774378     -14425.886      72.394054     -14353.492    
     56300   298.74273      69.077188      69.789116     -14425.316      73.485352     -14351.83     
     56400   305.51851      69.002279      69.757094     -14425.456      75.152071     -14350.304    
     56500   305.32709      69.006934      69.715182     -14424.155      75.104986     -14349.05     
     56600   307.00004      69.052809      69.763042     -14424.063      75.516501     -14348.547    
     56700   296.30452      69.061772      69.790407     -14423.349      72.885595     -14350.463    
     56800   288.91652      69.024786      69.71979      -14424.221      71.068278     -14353.152    
     56900   301.61731      68.989176      69.692745     -14426.323      74.192447     -14352.131    
     57000   299.63102      69.006754      69.744315     -14423.022      73.703854     -14349.318    
     57100   304.89848      69.063218      69.784756     -14423.311      74.999556     -14348.312    
     57200   304.43986      69.054504      69.775106     -14424.187      74.886743     -14349.3      
     57300   290.6049       69.006074      69.72979      -14421.84       71.483591     -14350.357    
     57400   299.20967      68.99216       69.735504     -14423.651      73.600209     -14350.051    
     57500   305.29498      69.031348      69.767473     -14422.943      75.097087     -14347.846    
     57600   302.85432      69.073393      69.788148     -14421.364      74.496728     -14346.867    
     57700   305.43955      69.014111      69.73327      -14424.065      75.132648     -14348.933    
     57800   298.42005      68.967596      69.691615     -14425.199      73.405978     -14351.793    
     57900   295.11297      69.030814      69.767205     -14424.339      72.592495     -14351.746    
     58000   305.46166      69.10966       69.80948      -14424.948      75.138087     -14349.81     
     58100   304.42054      69.007282      69.766716     -14423.817      74.88199      -14348.935    
     58200   299.67712      68.972806      69.714174     -14422.727      73.715194     -14349.011    
     58300   293.35945      69.066588      69.744791     -14422.89       72.16116      -14350.729    
     58400   286.00735      69.066095      69.783532     -14424.205      70.352676     -14353.852    
     58500   294.28191      68.965226      69.766419     -14424.501      72.38807      -14352.113    
     58600   296.95719      69.007021      69.701481     -14422.284      73.04614      -14349.238    
     58700   299.08697      69.076483      69.745756     -14421.704      73.570028     -14348.134    
     58800   296.24319      69.031163      69.844981     -14421.441      72.870509     -14348.571    
     58900   304.65535      69.000753      69.781607     -14426.533      74.939749     -14351.593    
     59000   301.87623      69.016956      69.676547     -14426.886      74.256135     -14352.63     
     59100   297.47736      69.010883      69.7681       -14424.467      73.174093     -14351.293    
     59200   300.11494      69.023341      69.848394     -14423.712      73.82289      -14349.89     
     59300   302.99522      69.048644      69.754557     -14423.576      74.531388     -14349.045    
     59400   301.84459      69.009555      69.690534     -14422.829      74.248352     -14348.581    
     59500   298.80776      68.960574      69.793254     -14423.17       73.501347     -14349.668    
     59600   294.75255      69.037941      69.786838     -14424.584      72.503839     -14352.08     
     59700   297.1608       69.06421       69.719869     -14424.971      73.096224     -14351.875    
     59800   300.48183      68.963054      69.705063     -14422.65       73.913139     -14348.737    
     59900   300.74987      68.985159      69.752048     -14421.631      73.979071     -14347.652    
     60000   304.31455      69.079637      69.755732     -14423.018      74.855919     -14348.162    
     60100   297.4136       69.037219      69.746567     -14422.764      73.15841      -14349.606    
     60200   291.89762      68.961004      69.718506     -14424.06       71.801577     -14352.258    
     60300   296.15532      69.01229       69.708484     -14427.912      72.848896     -14355.063    
     60400   289.33871      69.064197      69.724609     -14424.077      71.172132     -14352.905    
     60500   302.03033      69.017005      69.773566     -14423.482      74.294041     -14349.188    
     60600   298.99932      68.994928      69.720216     -14421.587      73.548468     -14348.039    
     60700   298.88994      69.033485      69.697303     -14421.461      73.521562     -14347.939    
     60800   300.84066      69.043221      69.770054     -14423.286      74.001403     -14349.285    
     60900   293.41692      69.044743      69.774711     -14423.828      72.175297     -14351.653    
     61000   293.44867      69.012563      69.690447     -14423.639      72.183106     -14351.456    
     61100   301.49697      68.978264      69.681474     -14422.137      74.162844     -14347.974    
     61200   305.00154      69.025887      69.771621     -14421.795      75.024905     -14346.77     
     61300   303.41856      69.096389      69.764965     -14422.272      74.635522     -14347.636    
     61400   300.96984      69.019712      69.722832     -14423.513      74.03318      -14349.48     
     61500   295.57017      68.965804      69.691005     -14423.605      72.704957     -14350.9      
     61600   291.7941       69.046092      69.739442     -14422.06       71.776112     -14350.284    
     61700   303.80129      69.085425      69.793804     -14424.208      74.729666     -14349.478    
     61800   301.04349      69.040746      69.742659     -14423.496      74.051297     -14349.445    
     61900   306.90106      69.002697      69.704064     -14425.28       75.492154     -14349.788    
     62000   301.68441      69.040757      69.759251     -14424.205      74.208951     -14349.996    
     62100   300.60294      69.084271      69.778732     -14423.853      73.942928     -14349.91     
     62200   297.76479      69.031035      69.719717     -14422.849      73.244795     -14349.604    
     62300   297.81579      69.001908      69.692008     -14421.089      73.25734      -14347.831    
     62400   303.26663      69.063112      69.742014     -14421.256      74.59815      -14346.658    
     62500   299.08889      69.089504      69.756808     -14421.161      73.570499     -14347.59     
     62600   296.52446      69.055694      69.690741     -14424.103      72.939697     -14351.164    
     62700   296.68147      69.016901      69.688915     -14424.701      72.978318     -14351.722    
     62800   298.29162      69.02816       69.747459     -14423.584      73.374387     -14350.209    
     62900   303.35303      69.108226      69.797258     -14422.387      74.619401     -14347.767    
     63000   311.28668      69.115979      69.749685     -14424.536      76.570938     -14347.966    
     63100   305.7643       69.045998      69.701116     -14424.512      75.212531     -14349.3      
     63200   304.60846      69.006355      69.746458     -14425.174      74.928216     -14350.245    
     63300   299.12234      69.095771      69.755861     -14423.634      73.578727     -14350.056    
     63400   302.65679      69.117827      69.747945     -14422.265      74.44814      -14347.817    
     63500   301.15961      69.020286      69.758772     -14419.84       74.079859     -14345.76     
     63600   296.64382      69.034835      69.737735     -14420.466      72.969056     -14347.497    
     63700   290.63438      69.104419      69.728687     -14421.871      71.490842     -14350.38     
     63800   291.37271      69.079214      69.800157     -14422.198      71.672458     -14350.526    
     63900   305.05437      69.045387      69.781873     -14424.673      75.037902     -14349.635    
     64000   302.75332      69.094256      69.695068     -14422.632      74.471883     -14348.16     
     64100   307.98431      69.082148      69.753937     -14421.207      75.758614     -14345.449    
     64200   314.11803      69.05376       69.814861     -14422.779      77.267399     -14345.512    
     64300   296.51609      69.093515      69.754147     -14422.415      72.937638     -14349.477    
     64400   302.30105      69.101724      69.722868     -14424.86       74.360633     -14350.5      
     64500   295.28208      69.038359      69.818823     -14423.204      72.634092     -14350.57     
     64600   303.09688      69.090749      69.799423     -14424.188      74.556393     -14349.632    
     64700   300.73288      69.149497      69.753718     -14421.362      73.974892     -14347.387    
     64800   305.95127      69.067954      69.80487      -14421.356      75.258522     -14346.098    
     64900   296.14159      69.062181      69.806426     -14422.275      72.845517     -14349.429    
     65000   299.03906      69.118921      69.766619     -14424.776      73.558242     -14351.218    
     65100   293.37128      69.085346      69.750118     -14422.78       72.164072     -14350.616    
     65200   297.68485      69.022308      69.791367     -14421.586      73.22513      -14348.361    
     65300   308.81653      69.085415      69.774208     -14423.176      75.963325     -14347.213    
     65400   300.0988       69.129921      69.774868     -14422.944      73.81892      -14349.125    
     65500   287.79441      69.088548      69.803007     -14423.314      70.79226      -14352.522    
     65600   295.68049      69.03828       69.792647     -14424.501      72.732094     -14351.769    
     65700   301.42955      69.053887      69.703414     -14423.753      74.146261     -14349.607    
     65800   304.6845       69.077445      69.760249     -14422.714      74.94692      -14347.767    
     65900   306.62744      69.074164      69.842822     -14423.417      75.424849     -14347.992    
     66000   302.20416      69.092438      69.790782     -14424.598      74.3368       -14350.261    
     66100   301.57176      69.036861      69.699013     -14425.52       74.181242     -14351.339    
     66200   295.63877      69.011947      69.758545     -14423.138      72.721833     -14350.416    
     66300   304.46712      69.079824      69.797932     -14423.389      74.893449     -14348.496    
     66400   306.63325      69.083793      69.757041     -14422.793      75.426276     -14347.367    
     66500   297.5239       69.027313      69.731658     -14421.84       73.185541     -14348.654    
     66600   292.10584      69.03743       69.728458     -14423.385      71.852794     -14351.532    
     66700   295.52814      69.053768      69.750027     -14424.817      72.694621     -14352.122    
     66800   295.02988      69.05144       69.770479     -14423.215      72.572058     -14350.643    
     66900   297.35117      69.0094        69.759277     -14422.649      73.143053     -14349.506    
     67000   301.26784      69.016006      69.717365     -14423.589      74.106483     -14349.482    
     67100   299.89989      69.053508      69.764114     -14423.874      73.769991     -14350.104    
     67200   296.99153      69.046016      69.811544     -14423.129      73.054588     -14350.074    
     67300   310.32451      69.047536      69.749616     -14424.706      76.33426      -14348.372    
     67400   305.50045      69.033375      69.739983     -14421.996      75.147629     -14346.849    
     67500   308.05861      69.054238      69.816761     -14423.974      75.776889     -14348.197    
     67600   293.0893       69.05803       69.816711     -14423.601      72.094709     -14351.506    
     67700   289.08613      69.030005      69.738898     -14422.425      71.11         -14351.315    
     67800   297.04205      69.028233      69.730886     -14422.771      73.067015     -14349.704    
     67900   306.99746      69.03003       69.819673     -14423.246      75.515867     -14347.73     
     68000   304.99448      69.052889      69.81484      -14422.359      75.023169     -14347.335    
     68100   298.78961      69.032651      69.699148     -14425.03       73.496883     -14351.533    
     68200   298.08043      69.001154      69.757919     -14425.548      73.322436     -14352.226    
     68300   297.13637      69.027863      69.847798     -14423.234      73.090215     -14350.144    
     68400   298.37802      69.08158       69.780149     -14421.483      73.395639     -14348.087    
     68500   304.8474       69.022524      69.732883     -14422.532      74.986991     -14347.545    
     68600   296.68827      68.96535       69.789263     -14422.791      72.979991     -14349.811    
     68700   292.36114      69.044768      69.788642     -14424.682      71.915593     -14352.766    
     68800   295.90468      69.086006      69.73781      -14424.265      72.787241     -14351.478    
     68900   303.69727      68.980596      69.778268     -14424.297      74.704079     -14349.593    
     69000   309.26838      68.975731      69.770905     -14424.667      76.074472     -14348.592    
     69100   302.3751       69.05852       69.728621     -14423.16       74.378848     -14348.781    
     69200   304.65023      69.070621      69.79215      -14423.969      74.938489     -14349.03     
     69300   300.77914      68.977981      69.796924     -14424.516      73.986272     -14350.53     
     69400   296.76712      68.966414      69.675787     -14426.193      72.999387     -14353.193    
     69500   292.30379      69.029262      69.695437     -14423.66       71.901487     -14351.758    
     69600   306.13791      69.041523      69.818223     -14424.114      75.304433     -14348.809    
     69700   302.93813      69.040556      69.787294     -14422.483      74.517345     -14347.966    
     69800   297.1658       69.009576      69.694449     -14421.342      73.097455     -14348.244    
     69900   305.78273      69.006706      69.720542     -14425.802      75.217064     -14350.585    
     70000   293.28837      69.028297      69.838433     -14425.065      72.143677     -14352.921    
     70100   293.25925      69.034082      69.772922     -14423.856      72.136513     -14351.72     
     70200   299.89815      69.006766      69.716386     -14423.054      73.769563     -14349.284    
     70300   302.71626      68.99338       69.777637     -14423.307      74.462768     -14348.844    
     70400   304.09998      69.051252      69.800377     -14424.019      74.803137     -14349.215    
     70500   296.2955       69.03024       69.788301     -14423.332      72.883377     -14350.449    
     70600   296.79675      68.984318      69.756249     -14425.281      73.006674     -14352.274    
     70700   290.72416      69.008524      69.752027     -14424.627      71.512926     -14353.114    
     70800   297.58061      69.0399        69.771521     -14423.177      73.199491     -14349.978    
     70900   311.4058       69.01622       69.810808     -14424.756      76.600239     -14348.156    
     71000   301.40047      68.997128      69.787861     -14423.214      74.139107     -14349.075    
     71100   298.07318      69.028505      69.720468     -14423.957      73.320654     -14350.637    
     71200   291.70802      68.994115      69.764966     -14424.715      71.754938     -14352.96     
     71300   294.87861      69.026391      69.818863     -14427.62       72.534847     -14355.085    
     71400   295.67912      69.029034      69.763487     -14425.827      72.731757     -14353.095    
     71500   299.31163      69.001012      69.738132     -14423.214      73.62529      -14349.589    
     71600   296.54727      69.00346       69.78085      -14420.948      72.945307     -14348.003    
     71700   302.98948      69.027018      69.775957     -14421.423      74.529976     -14346.893    
     71800   306.41741      69.003725      69.746047     -14423.064      75.373185     -14347.691    
     71900   303.4685       68.99006       69.726721     -14425.574      74.647805     -14350.926    
     72000   296.29956      69.025031      69.775431     -14424.397      72.884375     -14351.512    
     72100   303.44062      69.032856      69.767154     -14424.585      74.640948     -14349.944    
     72200   303.87735      69.014021      69.723121     -14423.523      74.748376     -14348.775    
     72300   297.49579      68.992525      69.733926     -14422.343      73.178626     -14349.165    
     72400   307.18264      69.034066      69.776674     -14425.014      75.561417     -14349.453    
     72500   302.17562      69.02356       69.771381     -14424.232      74.32978      -14349.902    
     72600   295.64142      69.0175        69.739516     -14424.13       72.722484     -14351.407    
     72700   298.86852      69.01845       69.737371     -14425.448      73.516292     -14351.932    
     72800   294.27169      69.027712      69.766491     -14422.03       72.385554     -14349.644    
     72900   302.63118      69.028112      69.76248      -14422.062      74.441839     -14347.62     
     73000   307.16545      69.028773      69.7694       -14423.216      75.55719      -14347.658    
     73100   301.00448      69.037027      69.760298     -14424.441      74.0417       -14350.399    
     73200   291.45507      69.020688      69.754761     -14424.673      71.692717     -14352.98     
     73300   299.06114      69.009914      69.786404     -14424.909      73.563673     -14351.345    
     73400   294.35985      69.039728      69.768688     -14421.785      72.407242     -14349.378    
     73500   303.94789      69.055407      69.762069     -14423.284      74.765726     -14348.519    
     73600   301.90535      68.999296      69.786641     -14422.144      74.263299     -14347.881    
     73700   307.23554      69.023301      69.735588     -14421.779      75.57443      -14346.205    
     73800   308.20904      69.108601      69.731529     -14423          75.813893     -14347.186    
     73900   298.92404      69.084805      69.8137       -14423.976      73.529951     -14350.446    
     74000   294.16516      68.986164      69.787933     -14423.886      72.35935      -14351.526    
     74100   292.64544      69.031317      69.664481     -14422.247      71.985527     -14350.262    
     74200   311.46669      69.092393      69.764886     -14424.359      76.615217     -14347.743    
     74300   305.06471      69.061735      69.8634       -14422.735      75.040444     -14347.695    
     74400   301.45395      69.075241      69.747891     -14422.861      74.152263     -14348.709    
     74500   301.57312      69.057941      69.692508     -14423.496      74.181576     -14349.315    
     74600   302.89287      69.022393      69.795519     -14424.559      74.50621      -14350.053    
     74700   301.29771      69.084201      69.833082     -14424.205      74.11383      -14350.091    
     74800   303.91956      69.111516      69.720175     -14424.569      74.758757     -14349.811    
     74900   288.90499      69.047085      69.717525     -14420.816      71.065444     -14349.751    
     75000   297.94828      69.040327      69.808057     -14423.007      73.28993      -14349.717    
     75100   288.13165      69.116905      69.772488     -14421.317      70.875215     -14350.442    
     75200   301.75058      69.105348      69.724684     -14425.076      74.225227     -14350.851    
     75300   307.88457      69.031392      69.747243     -14425.151      75.734079     -14349.417    
     75400   318.08677      69.03913       69.783548     -14425.662      78.243638     -14347.418    
     75500   310.93316      69.111713      69.734345     -14423.958      76.483978     -14347.474    
     75600   293.31949      69.059677      69.751783     -14423.27       72.151332     -14351.119    
     75700   290.59633      69.051792      69.805864     -14423.509      71.481482     -14352.027    
     75800   303.74537      69.118452      69.79009      -14425.386      74.715909     -14350.67     
     75900   304.90656      69.088628      69.762228     -14423.956      75.001543     -14348.954    
     76000   306.79335      69.020295      69.75224      -14423.495      75.465659     -14348.029    
     76100   307.32511      69.053177      69.76434      -14422.179      75.596463     -14346.582    
     76200   304.2001       69.147288      69.76055      -14421.724      74.827766     -14346.896    
     76300   302.91842      69.073592      69.795956     -14424.267      74.512496     -14349.754    
     76400   295.08493      69.004434      69.743587     -14423.845      72.585597     -14351.26     
     76500   296.88496      69.093546      69.715121     -14423.8        73.028374     -14350.772    
     76600   305.85049      69.113654      69.798522     -14422.909      75.233732     -14347.675    
     76700   306.43338      69.043689      69.800465     -14421.395      75.377112     -14346.018    
     76800   312.46399      69.054746      69.732046     -14424.16       76.860534     -14347.299    
     76900   288.84457      69.101017      69.767845     -14420.236      71.050581     -14349.186    
     77000   295.30779      69.099903      69.801668     -14422.851      72.640416     -14350.21     
     77100   298.71297      69.049422      69.788421     -14424.274      73.47803      -14350.796    
     77200   297.87674      69.053708      69.734631     -14424.856      73.272333     -14351.584    
     77300   305.58749      69.10787       69.768587     -14426.902      75.16904      -14351.733    
     77400   302.6817       69.077679      69.833528     -14423.87       74.454267     -14349.416    
     77500   310.01919      69.056369      69.783421     -14424.441      76.259159     -14348.182    
     77600   300.11695      69.059918      69.728132     -14423.454      73.823384     -14349.63     
     77700   292.40395      69.054158      69.774969     -14424.736      71.926124     -14352.81     
     77800   298.49076      69.051937      69.820917     -14426.289      73.423371     -14352.865    
     77900   306.11421      69.07651       69.76124      -14426.844      75.298604     -14351.545    
     78000   299.67885      69.040349      69.715789     -14423.886      73.71562      -14350.17     
     78100   303.83042      69.003933      69.752766     -14423.583      74.736832     -14348.847    
     78200   299.06387      69.072843      69.769816     -14421.508      73.564347     -14347.944    
     78300   297.5773       69.089174      69.782931     -14423.031      73.198675     -14349.832    
     78400   292.28141      69.021888      69.77434      -14425.213      71.895983     -14353.317    
     78500   295.15105      69.003196      69.753671     -14424.776      72.601861     -14352.174    
     78600   296.74361      69.073759      69.733372     -14422.589      72.993604     -14349.596    
     78700   299.67429      69.054033      69.782203     -14422.417      73.714497     -14348.702    
     78800   298.77393      68.986729      69.784676     -14422.356      73.493025     -14348.863    
     78900   297.83183      69.031531      69.724696     -14423.209      73.261285     -14349.948    
     79000   292.53612      69.062401      69.729044     -14425.006      71.958637     -14353.047    
     79100   291.62187      68.993271      69.810352     -14424.958      71.733748     -14353.224    
     79200   294.14041      69.02974       69.757963     -14422.512      72.353264     -14350.159    
     79300   296.18082      69.080445      69.732328     -14421.766      72.855168     -14348.91     
     79400   303.4593       68.988075      69.800308     -14423.439      74.645543     -14348.794    
     79500   305.88019      68.968342      69.771787     -14424.497      75.241039     -14349.256    
     79600   301.03494      69.088532      69.712488     -14425.271      74.049194     -14351.222    
     79700   305.01148      69.078292      69.796762     -14428.11       75.02735      -14353.083    
     79800   297.26523      68.977303      69.781527     -14425.012      73.121914     -14351.89     
     79900   302.27638      69.028723      69.724882     -14423.005      74.354564     -14348.65     
     80000   305.89085      69.102777      69.79776      -14423.476      75.243659     -14348.232    
     80100   301.15249      69.031267      69.87043      -14423.005      74.07811      -14348.926    
     80200   290.00583      68.968478      69.743473     -14422.965      71.336229     -14351.628    
     80300   291.3098       69.03228       69.686145     -14424.819      71.656984     -14353.162    
     80400   297.0721       69.052812      69.840781     -14424.047      73.074406     -14350.973    
     80500   298.85771      68.999333      69.85169      -14422.563      73.513634     -14349.049    
     80600   309.03129      69.03011       69.703859     -14424.793      76.016153     -14348.777    
     80700   304.66184      69.016569      69.747274     -14425.247      74.941345     -14350.306    
     80800   296.65465      68.990766      69.849637     -14425.361      72.97172      -14352.389    
     80900   290.9414       69.037221      69.774866     -14423.433      71.566364     -14351.867    
     81000   306.49497      69.048647      69.693078     -14423.805      75.392263     -14348.413    
     81100   309.22352      68.994721      69.762135     -14423.808      76.063438     -14347.744    
     81200   298.86807      69.016148      69.790801     -14422.166      73.516183     -14348.65     
     81300   304.71059      69.033999      69.719362     -14424.969      74.953338     -14350.016    
     81400   294.86941      69.012824      69.709839     -14424.208      72.532583     -14351.676    
     81500   294.96346      68.996397      69.801917     -14426.91       72.555718     -14354.355    
     81600   288.82185      69.04981       69.758415     -14425.875      71.044992     -14354.83     
     81700   294.67894      69.027353      69.730773     -14423.706      72.485731     -14351.221    
     81800   300.73379      68.966104      69.774347     -14423.458      73.975116     -14349.483    
     81900   300.85976      69.030633      69.761906     -14422.628      74.006102     -14348.622    
     82000   303.96777      69.066572      69.745971     -14422.966      74.770618     -14348.195    
     82100   305.73958      68.998924      69.781311     -14424.967      75.206449     -14349.76     
     82200   296.36868      68.992784      69.752469     -14425.465      72.901377     -14352.563    
     82300   295.46486      69.062571      69.726368     -14425.104      72.679054     -14352.425    
     82400   297.77772      69.042314      69.778489     -14423.071      73.247977     -14349.823    
     82500   306.20529      68.982723      69.778747     -14422.921      75.321006     -14347.6      
     82600   298.9733       69.050854      69.738986     -14421.69       73.542067     -14348.148    
     82700   298.57569      69.049723      69.755894     -14422.882      73.444262     -14349.438    
     82800   297.69598      68.971347      69.778004     -14423.89       73.22787      -14350.663    
     82900   300.72797      69.006531      69.717283     -14425.621      73.973684     -14351.647    
     83000   300.28109      69.02909       69.725408     -14426.303      73.863761     -14352.439    
     83100   295.35716      68.968551      69.813458     -14423.309      72.652561     -14350.657    
     83200   306.3877       69.015229      69.74844      -14423.553      75.365876     -14348.187    
     83300   302.70793      69.093021      69.729434     -14422.382      74.460718     -14347.922    
     83400   295.51317      69.000523      69.783138     -14423.014      72.690936     -14350.323    
     83500   295.70076      68.967087      69.750101     -14425.553      72.737081     -14352.816    
     83600   292.45175      69.08673       69.707435     -14424.233      71.937882     -14352.295    
     83700   298.64807      69.092271      69.793271     -14423.967      73.462066     -14350.505    
     83800   300.82885      68.977122      69.815707     -14423.395      73.9985       -14349.397    
     83900   307.02116      69.035042      69.725529     -14424.205      75.521696     -14348.683    
     84000   303.73974      69.109316      69.711568     -14424.047      74.714525     -14349.332    
     84100   294.55805      69.009566      69.843951     -14424.605      72.455996     -14352.149    
     84200   296.08908      69.014458      69.795319     -14425.756      72.832602     -14352.924    
     84300   302.94451      69.081125      69.666132     -14424.969      74.518914     -14350.45     
     84400   300.61935      68.998063      69.733684     -14422.226      73.946966     -14348.279    
     84500   303.1089       68.993711      69.806973     -14422.902      74.55935      -14348.343    
     84600   298.91426      69.0886        69.744408     -14423.335      73.527545     -14349.808    
     84700   295.4505       69.06699       69.779364     -14424.089      72.675522     -14351.414    
     84800   285.3907       68.988633      69.773506     -14424.797      70.200991     -14354.596    
     84900   295.02366      69.03455       69.724009     -14428.237      72.570526     -14355.667    
     85000   302.46496      69.070571      69.773049     -14426.568      74.400954     -14352.167    
     85100   297.57382      69.048741      69.832825     -14424.07       73.197819     -14350.873    
     85200   300.56526      69.053394      69.779908     -14423.641      73.93366      -14349.707    
     85300   306.07255      69.058834      69.75273      -14424.255      75.288356     -14348.966    
     85400   291.55853      69.033974      69.800775     -14420.501      71.718166     -14348.782    
     85500   292.42174      69.038948      69.775133     -14421.676      71.930501     -14349.745    
     85600   295.64144      69.089577      69.750675     -14424.803      72.72249      -14352.08     
     85700   294.84936      69.070124      69.796591     -14425.197      72.527652     -14352.669    
     85800   298.55819      69.02691       69.799905     -14423.372      73.439957     -14349.932    
     85900   313.27948      69.093155      69.744891     -14424.558      77.061131     -14347.496    
     86000   304.67312      69.091428      69.768471     -14423.61       74.94412      -14348.665    
     86100   299.0326       69.044879      69.819823     -14423.857      73.556653     -14350.3      
     86200   302.85089      69.069077      69.790129     -14425.39       74.495886     -14350.894    
     86300   303.57916      69.081517      69.758153     -14425.339      74.675025     -14350.664    
     86400   303.31538      69.021104      69.757961     -14423.421      74.610141     -14348.811    
     86500   309.57637      69.044439      69.802763     -14423.233      76.150232     -14347.083    
     86600   299.27333      69.105785      69.780954     -14421.888      73.61587      -14348.272    
     86700   298.56626      69.064636      69.783615     -14424.514      73.441942     -14351.072    
     86800   297.91539      69.006986      69.746797     -14425.119      73.281841     -14351.837    
     86900   304.69606      69.081971      69.718871     -14426.015      74.949763     -14351.065    
     87000   302.23337      69.123905      69.783969     -14424.662      74.343986     -14350.318    
     87100   294.37758      69.065884      69.833285     -14422.235      72.411603     -14349.824    
     87200   304.75736      69.034982      69.763676     -14424.638      74.964843     -14349.673    
     87300   301.47923      69.101539      69.718079     -14424.085      74.158482     -14349.926    
     87400   302.6998       69.093147      69.825308     -14426.742      74.458718     -14352.283    
     87500   282.37286      69.071548      69.840061     -14423.784      69.458656     -14354.326    
     87600   293.76996      69.060592      69.703311     -14424.874      72.262138     -14352.612    
     87700   296.16663      69.043523      69.708551     -14422.538      72.851677     -14349.686    
     87800   298.87069      69.048493      69.829329     -14422.546      73.516826     -14349.029    
     87900   307.09973      69.091188      69.789035     -14424.679      75.541022     -14349.138    
     88000   302.88407      69.05523       69.732049     -14424.96       74.504046     -14350.456    
     88100   293.35857      69.01033       69.770532     -14424.939      72.160944     -14352.778    
     88200   299.63652      69.074968      69.787956     -14426.61       73.705206     -14352.905    
     88300   305.43215      69.099864      69.758003     -14424.264      75.130827     -14349.133    
     88400   302.18528      69.035486      69.745084     -14422.541      74.332156     -14348.209    
     88500   305.48367      69.03589       69.761914     -14424.303      75.1435       -14349.16     
     88600   291.50955      69.08864       69.756186     -14422.541      71.706118     -14350.835    
     88700   293.83024      69.055163      69.751501     -14425.434      72.276968     -14353.157    
     88800   292.16104      69.008492      69.774736     -14427.394      71.866374     -14355.528    
     88900   292.69243      69.049023      69.749516     -14424.847      71.997086     -14352.85     
     89000   300.60167      69.090573      69.757084     -14424.642      73.942617     -14350.699    
     89100   305.71981      69.041449      69.796258     -14424.94       75.201588     -14349.739    
     89200   310.86969      69.021195      69.758978     -14425.62       76.468367     -14349.152    
     89300   297.01169      69.061199      69.715697     -14421.958      73.059545     -14348.898    
     89400   297.01195      69.035021      69.76821      -14422.398      73.059611     -14349.338    
     89500   298.9361       69.028895      69.78225      -14424.59       73.532916     -14351.057    
     89600   289.27926      69.071409      69.74032      -14423.49       71.157506     -14352.333    
     89700   298.11382      69.031345      69.762922     -14424.173      73.33065      -14350.842    
     89800   299.04464      69.01878       69.778787     -14421.422      73.559615     -14347.862    
     89900   303.39202      69.080678      69.770315     -14422.314      74.628993     -14347.685    
     90000   303.59825      69.059753      69.772815     -14424.151      74.679723     -14349.471    
     90100   294.37319      68.984373      69.744203     -14422.581      72.410522     -14350.17     
     90200   298.74564      68.969031      69.746252     -14423.542      73.486068     -14350.056    
     90300   302.27092      69.063125      69.779812     -14423.278      74.353222     -14348.925    
     90400   302.00466      69.038115      69.812204     -14421.661      74.287728     -14347.373    
     90500   302.52358      68.942205      69.790728     -14420.526      74.415372     -14346.111    
     90600   300.94356      68.982923      69.743215     -14422.012      74.026716     -14347.986    
     90700   296.8361       69.081955      69.771362     -14423.988      73.016355     -14350.971    
     90800   297.13842      69.054933      69.814243     -14424.732      73.090721     -14351.641    
     90900   300.65359      68.944197      69.751602     -14424.409      73.955387     -14350.453    
     91000   307.94087      68.987532      69.686385     -14422.995      75.747928     -14347.247    
     91100   311.1299       69.07605       69.794658     -14423.431      76.532374     -14346.899    
     91200   309.30575      69.027229      69.853494     -14424.401      76.083664     -14348.317    
     91300   303.55648      68.997674      69.736414     -14424.462      74.669446     -14349.793    
     91400   297.325        69.010094      69.688391     -14424.243      73.136615     -14351.107    
     91500   295.03128      69.007925      69.775091     -14424.053      72.572401     -14351.481    
     91600   299.24109      69.025622      69.779493     -14421.589      73.60794      -14347.981    
     91700   311.60355      69.023332      69.723654     -14422.901      76.648882     -14346.252    
     91800   307.54917      68.99108       69.742732     -14423.542      75.651577     -14347.891    
     91900   299.24311      68.975261      69.771967     -14424.157      73.608435     -14350.549    
     92000   293.83555      69.042219      69.763334     -14423.126      72.278272     -14350.848    
     92100   295.60581      69.036596      69.777233     -14422.798      72.713726     -14350.084    
     92200   305.49746      69.003687      69.753825     -14423.273      75.146893     -14348.126    
     92300   303.11754      69.013272      69.738203     -14419.886      74.561476     -14345.324    
     92400   306.72654      69.036612      69.773883     -14422.455      75.449225     -14347.006    
     92500   299.17219      68.99834       69.805149     -14423.555      73.59099      -14349.964    
     92600   291.61444      69.00394       69.737363     -14421.929      71.731919     -14350.197    
     92700   306.13845      69.027982      69.733794     -14424.503      75.304565     -14349.198    
     92800   298.89665      69.007132      69.791738     -14421.545      73.523213     -14348.022    
     92900   308.41569      69.020856      69.775133     -14422.568      75.864726     -14346.703    
     93000   307.03378      69.037431      69.740714     -14422.677      75.524801     -14347.152    
     93100   290.84331      68.994991      69.759868     -14422.136      71.542236     -14350.593    
     93200   296.12336      68.991816      69.774058     -14424.239      72.841032     -14351.398    
     93300   300.16227      69.055218      69.784628     -14424.273      73.834532     -14350.438    
     93400   302.77649      69.031149      69.745374     -14422.487      74.477585     -14348.009    
     93500   304.86286      68.934555      69.736644     -14420.543      74.990793     -14345.553    
     93600   299.9706       69.003882      69.766812     -14421.395      73.787385     -14347.608    
     93700   306.45278      69.093162      69.782663     -14426.197      75.381884     -14350.815    
     93800   291.02368      69.002351      69.746081     -14422.719      71.586602     -14351.132    
     93900   303.48394      68.946557      69.743154     -14424.095      74.651604     -14349.444    
     94000   303.54326      69.056147      69.75175      -14422.226      74.666195     -14347.56     
     94100   300.56785      69.068838      69.775097     -14421.46       73.934299     -14347.526    
     94200   292.33294      68.987987      69.739        -14423.231      71.908658     -14351.323    
     94300   296.07         69.002198      69.711031     -14425.122      72.827908     -14352.294    
     94400   295.54547      69.063286      69.737046     -14423.59       72.698883     -14350.891    
     94500   303.59274      69.036207      69.788953     -14423.212      74.678367     -14348.534    
     94600   300.12959      69.023219      69.742878     -14421.935      73.826493     -14348.109    
     94700   309.98089      69.052142      69.74023      -14425.061      76.249736     -14348.811    
     94800   301.58692      69.047938      69.784437     -14424.306      74.184971     -14350.121    
     94900   299.70447      69.037226      69.762108     -14424.416      73.721921     -14350.694    
     95000   298.40896      69.033331      69.737888     -14423.633      73.403248     -14350.23     
     95100   304.21146      69.008062      69.733894     -14423.312      74.83056      -14348.481    
     95200   304.67445      69.008669      69.782668     -14419.739      74.944447     -14344.795    
     95300   306.11583      69.081778      69.746505     -14421.367      75.299001     -14346.068    
     95400   302.43974      69.076686      69.740592     -14423.623      74.394749     -14349.228    
     95500   302.59878      68.955306      69.774672     -14425.132      74.433869     -14350.698    
     95600   304.04935      69.011496      69.76426      -14425.6        74.790684     -14350.809    
     95700   303.26864      69.140049      69.769571     -14424.616      74.598645     -14350.017    
     95800   305.76991      69.047819      69.810048     -14422.511      75.213911     -14347.297    
     95900   313.10075      68.954977      69.780549     -14423.121      77.017167     -14346.103    
     96000   299.82276      69.060079      69.702974     -14422.81       73.751018     -14349.059    
     96100   298.33207      69.076357      69.772583     -14423.949      73.384336     -14350.565    
     96200   293.78802      68.991956      69.834977     -14422.87       72.266581     -14350.604    
     96300   292.37968      69.046622      69.713932     -14422.422      71.920154     -14350.502    
     96400   299.76355      69.075391      69.705018     -14422.599      73.736454     -14348.862    
     96500   307.8152       69.0012        69.814101     -14422.188      75.717015     -14346.471    
     96600   301.55838      69.036316      69.783562     -14420.598      74.17795      -14346.42     
     96700   296.52062      69.099498      69.707693     -14423.045      72.938752     -14350.106    
     96800   296.03843      69.047946      69.763191     -14423.919      72.820142     -14351.099    
     96900   299.47344      69.017298      69.836206     -14424.141      73.665093     -14350.476    
     97000   306.4813       69.081222      69.746154     -14423.776      75.3889       -14348.387    
     97100   306.92253      69.075704      69.718406     -14421.569      75.497436     -14346.071    
     97200   302.88323      69.036535      69.811912     -14422.057      74.503841     -14347.553    
     97300   302.89601      69.05607       69.81027      -14426.025      74.506983     -14351.518    
     97400   296.16927      69.097188      69.75865      -14424.35       72.852325     -14351.498    
     97500   304.33262      69.073127      69.789223     -14424.7        74.860364     -14349.84     
     97600   300.48776      69.060809      69.804031     -14422.218      73.914597     -14348.303    
     97700   310.09937      69.097365      69.788172     -14424.359      76.27888      -14348.081    
     97800   298.07985      69.098594      69.782164     -14424.335      73.322294     -14351.013    
     97900   291.40832      69.035985      69.799822     -14424.41       71.681217     -14352.729    
     98000   293.46929      69.078095      69.756033     -14423.523      72.18818      -14351.335    
     98100   294.06173      69.062904      69.77851      -14422.197      72.333909     -14349.863    
     98200   286.88094      69.05673       69.810406     -14420.018      70.567563     -14349.45     
     98300   302.80328      69.07739       69.759159     -14423.681      74.484175     -14349.197    
     98400   304.80816      69.068198      69.774508     -14423.482      74.977337     -14348.505    
     98500   305.63028      69.040953      69.799771     -14422.745      75.179565     -14347.566    
     98600   303.99434      69.061923      69.80076      -14422.838      74.777154     -14348.06     
     98700   305.88592      69.130976      69.783099     -14425.936      75.242447     -14350.693    
     98800   296.77912      69.092302      69.814953     -14425.519      73.002337     -14352.516    
     98900   295.64301      69.03132       69.8024       -14424.901      72.722876     -14352.178    
     99000   298.42618      69.082749      69.73243      -14422.162      73.407485     -14348.754    
     99100   301.5813       69.098782      69.764406     -14422.086      74.183589     -14347.903    
     99200   294.14991      69.040103      69.829472     -14421.051      72.355599     -14348.696    
     99300   305.59154      69.035246      69.735403     -14424.994      75.170036     -14349.824    
     99400   293.61161      69.062904      69.698415     -14424.081      72.223187     -14351.857    
     99500   290.50213      69.045441      69.818422     -14425.852      71.458311     -14354.394    
     99600   293.9579       69.04654       69.805834     -14425.915      72.308368     -14353.607    
     99700   297.10228      69.072359      69.704509     -14422.944      73.081829     -14349.862    
     99800   294.4746       69.049008      69.752581     -14421.05       72.435468     -14348.615    
     99900   302.26812      69.016903      69.846905     -14423.106      74.352533     -14348.753    
    100000   300.42255      69.084853      69.74305      -14424.947      73.898557     -14351.048    
    100100   292.22181      69.069048      69.71703      -14424.864      71.88132      -14352.983    
    100200   291.98816      68.99847       69.831134     -14424.381      71.823848     -14352.557    
    100300   299.33918      69.077941      69.807311     -14422.08       73.632066     -14348.448    
    100400   311.58399      69.093626      69.730383     -14424.576      76.64407      -14347.932    
    100500   301.06089      69.002946      69.736744     -14424.135      74.055577     -14350.079    
    100600   300.30264      68.988899      69.79674      -14425.599      73.86906      -14351.73     
    100700   294.78293      69.060532      69.760434     -14424.084      72.511312     -14351.572    
    100800   306.43851      69.054585      69.748345     -14422.555      75.378376     -14347.177    
    100900   301.6569       68.986246      69.770501     -14420.755      74.202185     -14346.553    
    101000   303.78234      69.026357      69.785102     -14423.495      74.725004     -14348.77     
    101100   298.98889      69.051514      69.721113     -14424.166      73.545903     -14350.62     
    101200   297.60676      68.993906      69.720692     -14423.947      73.205922     -14350.741    
    101300   299.38309      68.986391      69.752626     -14423.431      73.642868     -14349.788    
    101400   306.34473      69.062708      69.731204     -14421.388      75.355307     -14346.032    
    101500   311.83613      69.042864      69.738371     -14422.518      76.706093     -14345.811    
    101600   307.49516      68.947669      69.749571     -14423.899      75.638291     -14348.261    
    101700   300.46036      68.99998       69.737635     -14423.499      73.907857     -14349.591    
    101800   301.83141      69.093521      69.739863     -14424.206      74.24511      -14349.961    
    101900   302.17787      69.015866      69.774553     -14424.385      74.330333     -14350.055    
    102000   290.50792      68.893178      69.758381     -14421.104      71.459736     -14349.644    
    102100   299.47122      69.039627      69.686143     -14421.486      73.664546     -14347.821    
    102200   304.30222      69.08343       69.758669     -14421.623      74.852886     -14346.77     
    102300   304.1194       68.930725      69.812339     -14422.898      74.807915     -14348.09     
    102400   299.72717      68.956314      69.708403     -14424.891      73.727505     -14351.163    
    102500   292.81201      69.037026      69.660884     -14423.651      72.0265       -14351.625    
    102600   293.80216      68.984928      69.834401     -14422.743      72.270058     -14350.473    
    102700   309.70301      68.994383      69.810757     -14425.479      76.181382     -14349.297    
    102800   300.27213      69.049663      69.713705     -14423.304      73.861555     -14349.442    
    102900   298.21656      69.009272      69.761015     -14423.326      73.355922     -14349.97     
    103000   298.28415      68.95902       69.818748     -14423.754      73.372547     -14350.382    
    103100   300.45182      69.01388       69.769618     -14424.168      73.905756     -14350.262    
    103200   297.0884       69.037528      69.749778     -14423.101      73.078415     -14350.022    
    103300   300.42916      68.96982       69.780463     -14423.127      73.900183     -14349.227    
    103400   302.63599      68.968813      69.765108     -14422.287      74.443023     -14347.844    
    103500   298.47466      69.018084      69.73793      -14421.739      73.419411     -14348.32     
    103600   295.72519      69.03868       69.787208     -14423.581      72.74309      -14350.838    
    103700   291.42235      68.970862      69.775922     -14424.575      71.684669     -14352.89     
    103800   299.47537      68.963419      69.702921     -14425.322      73.665567     -14351.657    
    103900   296.37561      68.989979      69.728984     -14422.98       72.903083     -14350.077    
    104000   296.88806      69.020713      69.812413     -14422.678      73.029134     -14349.649    
    104100   299.52206      69.012356      69.784664     -14423.881      73.677053     -14350.204    
    104200   295.05959      68.973386      69.706004     -14423.604      72.579364     -14351.025    
    104300   295.72178      68.995105      69.773635     -14424.002      72.742252     -14351.26     
    104400   299.0834       69.052324      69.789923     -14423.768      73.569151     -14350.198    
    104500   305.89387      69.012807      69.768931     -14423.608      75.244404     -14348.364    
    104600   301.67954      68.977521      69.776884     -14422.162      74.207754     -14347.954    
    104700   297.45986      69.016236      69.786917     -14423.588      73.169788     -14350.418    
    104800   299.8921       69.030567      69.775578     -14426.436      73.768076     -14352.668    
    104900   299.14289      68.997015      69.761049     -14425.494      73.583784     -14351.91     
    105000   302.92755      68.962022      69.771609     -14424.315      74.514742     -14349.801    
    105100   299.38664      69.019455      69.76323      -14422.838      73.643742     -14349.195    
    105200   305.02536      69.063308      69.775862     -14424.565      75.030766     -14349.534    
    105300   297.81456      69.012521      69.815197     -14423.562      73.257038     -14350.305    
    105400   299.4191       69.001091      69.773121     -14425.387      73.651725     -14351.735    
    105500   297.45779      69.057601      69.736471     -14426.853      73.16928      -14353.684    
    105600   289.53742      69.022781      69.778498     -14424.678      71.221009     -14353.457    
    105700   300.48533      69.005747      69.820429     -14423.644      73.914        -14349.73     
    105800   303.3315       69.045248      69.761419     -14423.44       74.614106     -14348.826    
    105900   299.57024      69.040207      69.75579      -14422.921      73.688902     -14349.233    
    106000   300.95071      68.979939      69.807147     -14424.705      74.028473     -14350.677    
    106100   294.153        69.03312       69.752904     -14425.586      72.35636      -14353.229    
    106200   287.70114      69.080529      69.739787     -14423.654      70.769318     -14352.884    
    106300   297.03019      69.02317       69.810622     -14421.778      73.064096     -14348.714    
    106400   304.66449      69.012374      69.774976     -14423.12       74.941998     -14348.178    
    106500   304.76845      69.052436      69.714821     -14424.67       74.96757      -14349.702    
    106600   309.76483      69.032122      69.771692     -14427.344      76.196589     -14351.148    
    106700   293.72255      69.034082      69.82722      -14424.055      72.250477     -14351.804    
    106800   298.92483      69.080037      69.737133     -14423.612      73.530144     -14350.082    
    106900   296.06003      69.022356      69.717847     -14420.241      72.825454     -14347.416    
    107000   310.46938      68.985914      69.808691     -14423.504      76.369896     -14347.134    
    107100   303.60149      69.093512      69.77238      -14425.021      74.680519     -14350.341    
    107200   300.13957      69.115774      69.752286     -14425.365      73.828949     -14351.536    
    107300   298.78347      68.998658      69.784856     -14424.624      73.495372     -14351.128    
    107400   303.48304      69.002052      69.75931      -14424.134      74.651383     -14349.482    
    107500   308.57633      69.116039      69.74278      -14423.217      75.904241     -14347.313    
    107600   303.95053      69.079987      69.80235      -14420.129      74.766376     -14345.363    
    107700   312.45234      69.022785      69.793689     -14422.667      76.857669     -14345.809    
    107800   297.08472      69.043758      69.736664     -14422.757      73.077509     -14349.679    
    107900   291.43114      69.074526      69.754502     -14423.069      71.686831     -14351.382    
    108000   292.22924      69.036856      69.79677      -14423.695      71.883149     -14351.812    
    108100   297.55319      69.040056      69.790022     -14423.42       73.192745     -14350.228    
    108200   303.00345      69.09065       69.725964     -14421.892      74.533411     -14347.359    
    108300   306.62875      69.060263      69.74898      -14422.703      75.425171     -14347.278    
    108400   304.791        69.005702      69.797959     -14424.142      74.973117     -14349.169    
    108500   299.21657      69.043448      69.718638     -14424.445      73.601907     -14350.843    
    108600   298.76449      69.065855      69.718367     -14423.871      73.490703     -14350.38     
    108700   298.78404      69.019282      69.81534      -14422.878      73.495513     -14349.382    
    108800   303.63317      69.065535      69.794709     -14422.721      74.688311     -14348.033    
    108900   305.42035      69.103181      69.707229     -14422.527      75.127926     -14347.399    
    109000   305.91568      69.044889      69.754332     -14425.817      75.249768     -14350.568    
    109100   291.58808      69.019198      69.843631     -14424.126      71.725436     -14352.401    
    109200   307.6625       69.145224      69.77446      -14426.55       75.679455     -14350.87     
    109300   301.65489      69.091009      69.710987     -14423.106      74.201691     -14348.904    
    109400   297.08077      68.970314      69.806661     -14421.041      73.076538     -14347.964    
    109500   296.23249      69.071392      69.782379     -14421.553      72.867877     -14348.685    
    109600   286.0389       69.160114      69.718236     -14423.524      70.360436     -14353.164    
    109700   289.23928      69.016165      69.804942     -14424.498      71.147673     -14353.35     
    109800   293.25506      69.022846      69.843769     -14422.782      72.135483     -14350.646    
    109900   298.3162       69.171451      69.75911      -14421.833      73.380432     -14348.453    
    110000   301.59205      69.054888      69.747817     -14422.994      74.186231     -14348.808    
    110100   300.02766      68.95853       69.817059     -14424.289      73.801422     -14350.488    
    110200   283.07069      69.105855      69.792825     -14422.91       69.63031      -14353.28     
    110300   288.62326      69.154352      69.788654     -14425.41       70.996142     -14354.414    
    110400   291.53489      69.019883      69.784938     -14423.78       71.712352     -14352.068    
    110500   307.06019      69.036284      69.759996     -14424.548      75.531298     -14349.017    
    110600   307.66291      69.116985      69.765688     -14424.413      75.679556     -14348.733    
    110700   297.48035      69.099095      69.804365     -14423.806      73.174829     -14350.631    
    110800   295.13756      69.045932      69.787792     -14425.186      72.598543     -14352.587    
    110900   294.42255      69.064413      69.748584     -14424.016      72.422665     -14351.594    
    111000   305.35055      69.065782      69.747074     -14422.388      75.110755     -14347.277    
    111100   310.77162      69.033128      69.779061     -14423.931      76.444243     -14347.487    
    111200   300.83742      69.04483       69.785074     -14423.845      74.000607     -14349.845    
    111300   293.63846      69.070628      69.740695     -14423.986      72.229791     -14351.757    
    111400   297.72858      69.050087      69.744993     -14424.662      73.235887     -14351.426    
    111500   304.19808      69.042713      69.774875     -14424.023      74.827269     -14349.196    
    111600   303.20643      69.05384       69.771346     -14423.113      74.583342     -14348.53     
    111700   298.10593      69.064517      69.76173      -14422.701      73.328711     -14349.372    
    111800   305.06004      69.048724      69.789115     -14425.586      75.039296     -14350.546    
    111900   287.51597      69.043034      69.767935     -14422.36       70.72377      -14351.636    
    112000   298.95322      69.059808      69.739934     -14425.409      73.537129     -14351.872    
    112100   302.05171      69.030205      69.746036     -14423.701      74.299301     -14349.402    
    112200   304.17431      69.050532      69.784953     -14422.164      74.821421     -14347.342    
    112300   311.26206      69.063774      69.793163     -14425.275      76.564881     -14348.71     
    112400   297.83234      69.024281      69.737982     -14424.459      73.261412     -14351.198    
    112500   295.54186      68.998423      69.750202     -14423.957      72.697995     -14351.259    
    112600   296.49745      69.040727      69.80617      -14423.508      72.933053     -14350.575    
    112700   304.26093      69.073986      69.796811     -14423.841      74.842728     -14348.998    
    112800   304.79587      69.023799      69.771445     -14421.056      74.974316     -14346.081    
    112900   321.11272      69.015155      69.757405     -14422.342      78.987967     -14343.354    
    113000   310.41767      69.025363      69.764274     -14422.207      76.357176     -14345.85     
    113100   301.22171      69.025071      69.775538     -14422.133      74.095136     -14348.037    
    113200   299.34935      69.010158      69.762576     -14423.839      73.634569     -14350.205    
    113300   290.40548      69.026786      69.724045     -14422.875      71.434538     -14351.441    
    113400   297.16822      69.020029      69.769698     -14423.452      73.098049     -14350.354    
    113500   304.96091      69.035736      69.795168     -14421.862      75.014912     -14346.847    
    113600   312.67716      69.025908      69.751364     -14423.965      76.912972     -14347.053    
    113700   298.47103      69.001219      69.725955     -14421.866      73.418517     -14348.447    
    113800   294.86085      68.987934      69.750851     -14422.106      72.530479     -14349.575    
    113900   297.0238       69.017992      69.77446      -14423.214      73.062525     -14350.152    
    114000   296.14196      69.020134      69.755793     -14422.09       72.845609     -14349.245    
    114100   305.84097      68.986313      69.720966     -14420.852      75.231391     -14345.62     
    114200   299.03334      68.976463      69.735343     -14419.682      73.556835     -14346.125    
    114300   299.83627      69.021823      69.764759     -14423.017      73.754343     -14349.262    
    114400   299.47167      69.011419      69.77437      -14423.715      73.664657     -14350.051    
    114500   300.28662      68.976759      69.737949     -14423.664      73.865121     -14349.799    
    114600   300.98621      68.985768      69.744456     -14422.985      74.037207     -14348.948    
    114700   308.64201      69.030616      69.782716     -14422.373      75.920396     -14346.452    
    114800   308.9072       69.004569      69.785217     -14422.168      75.985629     -14346.183    
    114900   302.35544      68.977255      69.744159     -14423.962      74.374012     -14349.588    
    115000   298.15449      69.006479      69.736403     -14424.056      73.340653     -14350.715    
    115100   298.44627      69.015094      69.779814     -14423.873      73.412427     -14350.461    
    115200   311.18713      68.987885      69.808151     -14425.6        76.54645      -14349.053    
    115300   308.18056      68.977821      69.75544      -14422.342      75.806887     -14346.535    
    115400   313.02998      68.994896      69.740913     -14421.581      76.999758     -14344.581    
    115500   303.32652      68.945938      69.780632     -14422.785      74.61288      -14348.172    
    115600   294.04904      69.00444       69.797391     -14421.975      72.330786     -14349.644    
    115700   303.11072      69.063471      69.795041     -14424.138      74.559797     -14349.578    
    115800   296.19268      68.990137      69.773262     -14423.053      72.858085     -14350.195    
    115900   295.60114      68.981631      69.753545     -14422.932      72.712577     -14350.22     
    116000   295.60755      69.021761      69.7724       -14423.285      72.714152     -14350.571    
    116100   308.26795      69.054693      69.806504     -14425.771      75.828384     -14349.942    
    116200   298.07677      69.012505      69.791689     -14422.293      73.321537     -14348.972    
    116300   309.44435      69.005667      69.738268     -14423.45       76.117758     -14347.333    
    116400   303.44258      69.022306      69.765977     -14421.548      74.641429     -14346.906    
    116500   301.65948      69.022222      69.803899     -14424.198      74.202818     -14349.995    
    116600   303.61156      69.017372      69.751982     -14426.409      74.682996     -14351.726    
    116700   298.15388      69.013187      69.734755     -14424.331      73.340505     -14350.99     
    116800   311.17676      69.040349      69.80872      -14425.62       76.5439       -14349.076    
    116900   301.10947      69.066492      69.810548     -14421.195      74.067528     -14347.128    
    117000   306.81532      69.02086       69.752157     -14418.822      75.471064     -14343.35     
    117100   309.91844      68.992745      69.783549     -14420.691      76.234374     -14344.457    
    117200   307.04915      69.056965      69.815152     -14423.022      75.528581     -14347.493    
    117300   306.3143       69.075567      69.763589     -14424.41       75.347821     -14349.062    
    117400   301.44605      69.033711      69.7538       -14424.408      74.15032      -14350.258    
    117500   295.21853      69.010898      69.809238     -14424.162      72.61846      -14351.544    
    117600   291.32933      69.088189      69.78492      -14424.189      71.661787     -14352.527    
    117700   296.42927      69.078538      69.764962     -14423.625      72.91628      -14350.708    
    117800   301.43189      68.991887      69.816421     -14422.008      74.146836     -14347.861    
    117900   298.35305      69.012734      69.800625     -14421.343      73.389498     -14347.954    
    118000   294.53438      69.095961      69.765298     -14422.182      72.450171     -14349.732    
    118100   283.86434      69.081156      69.819437     -14421.912      69.825534     -14352.087    
    118200   285.34394      69.004783      69.819162     -14424.53       70.189489     -14354.34     
    118300   293.44932      69.067624      69.736698     -14425.124      72.183267     -14352.941    
    118400   315.13909      69.076839      69.777563     -14426.829      77.518561     -14349.31     
    118500   300.02458      69.021256      69.84329      -14422.205      73.800664     -14348.405    
    118600   304.94545      69.069951      69.777461     -14423.493      75.011109     -14348.482    
    118700   300.03705      69.093049      69.752907     -14423.353      73.803729     -14349.55     
    118800   293.09279      69.019121      69.816257     -14424.171      72.095568     -14352.076    
    118900   289.78592      69.043172      69.807149     -14424.339      71.282136     -14353.057    
    119000   297.46794      69.127842      69.739044     -14422.793      73.171775     -14349.621    
    119100   301.14326      69.061901      69.802387     -14422.546      74.075839     -14348.47     
    119200   302.99315      69.005754      69.824471     -14423.507      74.530877     -14348.976    
    119300   292.86303      69.097981      69.731338     -14421.786      72.039051     -14349.746    
    119400   298.42377      69.085998      69.760584     -14424.204      73.406891     -14350.797    
    119500   293.94209      68.977488      69.823828     -14424.408      72.304481     -14352.104    
    119600   298.67806      69.052763      69.773983     -14424.778      73.469442     -14351.309    
    119700   304.32612      69.124794      69.736121     -14422.851      74.858764     -14347.992    
    119800   305.09904      69.03521       69.797577     -14422.897      75.048889     -14347.848    
    119900   305.19157      69.029623      69.811385     -14424.45       75.07165      -14349.378    
    120000   293.02315      69.088863      69.750478     -14423.739      72.078436     -14351.661    
    120100   294.19868      69.077849      69.798471     -14424.096      72.367597     -14351.729    
    120200   294.32026      69.071633      69.819597     -14423.066      72.397502     -14350.668    
    120300   297.78871      69.070814      69.762986     -14422.555      73.250678     -14349.304    
    120400   304.25866      69.052002      69.760478     -14422.633      74.842171     -14347.791    
    120500   303.21365      69.042223      69.815093     -14421.853      74.585116     -14347.268    
    120600   297.83075      69.129062      69.818148     -14423.753      73.261021     -14350.492    
    120700   289.05938      69.122212      69.809529     -14423.357      71.10342      -14352.254    
    120800   294.47484      69.037916      69.797842     -14423.38       72.435527     -14350.945    
    120900   307.1003       69.030895      69.765714     -14424.376      75.541163     -14348.835    
    121000   309.51272      69.105844      69.778336     -14425.041      76.134576     -14348.906    
    121100   289.93267      69.072865      69.820602     -14420.882      71.318235     -14349.564    
    121200   297.3918       69.056307      69.781205     -14422.478      73.153046     -14349.325    
    121300   292.77713      69.062884      69.707967     -14421.381      72.017919     -14349.363    
    121400   304.80647      69.075607      69.786402     -14424.493      74.976922     -14349.516    
    121500   299.61565      69.077752      69.862379     -14424.255      73.700073     -14350.555    
    121600   290.31515      69.061584      69.753631     -14423.677      71.412317     -14352.265    
    121700   294.40197      69.077678      69.696976     -14424.222      72.417601     -14351.804    
    121800   304.17958      69.085028      69.843068     -14424.178      74.822717     -14349.356    
    121900   302.65992      69.087559      69.852781     -14421.949      74.44891      -14347.5      
    122000   312.59234      69.099548      69.707802     -14424.266      76.892106     -14347.374    
    122100   290.92654      69.020539      69.722639     -14422.875      71.562709     -14351.312    
    122200   289.02571      69.034746      69.840823     -14423.553      71.095139     -14352.458    
    122300   304.29694      69.130773      69.799274     -14425.582      74.851588     -14350.731    
    122400   307.2894       69.100157      69.727782     -14424.104      75.587679     -14348.516    
    122500   297.88652      69.004917      69.792951     -14421.252      73.27474      -14347.978    
    122600   296.68382      69.055008      69.803765     -14422.258      72.978896     -14349.279    
    122700   293.77422      69.107422      69.73479      -14425.178      72.263188     -14352.915    
    122800   296.31049      69.044346      69.79568      -14425.417      72.887063     -14352.53     
    122900   297.27966      69.027206      69.818394     -14423.487      73.125461     -14350.361    
    123000   295.61892      69.097358      69.748434     -14421.603      72.716949     -14348.886    
    123100   306.367        69.058484      69.748549     -14424.083      75.360784     -14348.722    
    123200   302.22849      68.981066      69.782226     -14423.841      74.342787     -14349.498    
    123300   297.30846      69.066161      69.771757     -14423.543      73.132546     -14350.41     
    123400   295.25085      69.126372      69.773931     -14424.934      72.626411     -14352.307    
    123500   294.08622      69.037517      69.815389     -14425.334      72.339932     -14352.994    
    123600   300.25846      69.003334      69.765729     -14424.488      73.858193     -14350.63     
    123700   301.21544      69.06906       69.722055     -14422.409      74.093594     -14348.316    
    123800   301.82556      69.07889       69.813656     -14422.23       74.243671     -14347.986    
    123900   308.26652      69.054205      69.820462     -14424.732      75.828033     -14348.904    
    124000   297.55361      69.036257      69.727556     -14425.874      73.192849     -14352.681    
    124100   289.98538      69.014273      69.734303     -14424.741      71.3312       -14353.41     
    124200   292.75898      69.017217      69.810245     -14423.485      72.013457     -14351.472    
    124300   293.37301      69.062844      69.765052     -14421.905      72.164496     -14349.741    
    124400   305.54175      69.061822      69.743818     -14423.54       75.157787     -14348.382    
    124500   302.83465      68.983967      69.779942     -14422.663      74.491889     -14348.171    
    124600   300.31401      69.023753      69.778279     -14424.404      73.871858     -14350.532    
    124700   288.12754      69.08907       69.731831     -14424.053      70.874206     -14353.178    
    124800   293.41409      69.026216      69.796942     -14423.891      72.174602     -14351.717    
    124900   299.88626      69.001416      69.807882     -14423.02       73.76664      -14349.254    
    125000   297.96378      69.042176      69.715265     -14421.869      73.293744     -14348.575    
    125100   301.89346      69.045691      69.754224     -14423.257      74.260373     -14348.997    
    125200   295.10799      69.003238      69.824604     -14424.176      72.591269     -14351.584    
    125300   292.57556      69.011437      69.754032     -14426.295      71.968338     -14354.327    
    125400   296.43864      69.023658      69.712617     -14426.044      72.918585     -14353.125    
    125500   294.98494      69.021195      69.791032     -14423.783      72.561002     -14351.222    
    125600   306.66087      69.021275      69.791534     -14424.757      75.433072     -14349.323    
    125700   300.55198      69.014377      69.732402     -14422.466      73.930394     -14348.536    
    125800   304.59123      69.010737      69.759035     -14424.135      74.923978     -14349.211    
    125900   294.37086      69.048931      69.790969     -14425.065      72.40995      -14352.655    
    126000   290.58478      69.031173      69.777321     -14424.477      71.478642     -14352.998    
    126100   299.82346      68.989501      69.755414     -14424.174      73.751191     -14350.423    
    126200   302.11461      69.026241      69.744274     -14423.381      74.314772     -14349.066    
    126300   303.89469      69.048402      69.768775     -14423.861      74.752641     -14349.109    
    126400   299.11619      69.019449      69.772289     -14423.619      73.577214     -14350.042    
    126500   299.3477       69.033418      69.752879     -14425.222      73.634163     -14351.588    
    126600   294.79409      69.027147      69.770559     -14426.036      72.514058     -14353.522    
    126700   287.95092      69.039632      69.799009     -14424.047      70.83076      -14353.217    
    126800   300.07643      69.056475      69.751385     -14423.509      73.813418     -14349.695    
    126900   306.36051      69.005653      69.747007     -14424.353      75.359187     -14348.994    
    127000   299.81601      69.031375      69.783139     -14423.052      73.74936      -14349.302    
    127100   307.75944      69.071462      69.782773     -14425.805      75.7033       -14350.101    
    127200   297.1002       69.035093      69.764585     -14425.981      73.081318     -14352.899    
    127300   298.75491      68.999054      69.770834     -14427.189      73.488347     -14353.701    
    127400   296.928        69.057963      69.76636      -14423.925      73.038961     -14350.886    
    127500   290.5507       69.046231      69.774604     -14420.575      71.470258     -14349.105    
    127600   301.04573      69.026639      69.765048     -14423.148      74.051847     -14349.097    
    127700   301.26414      69.010207      69.755694     -14424.036      74.105574     -14349.93     
    127800   292.51825      69.052618      69.770337     -14423.527      71.954242     -14351.573    
    127900   294.47943      69.07989       69.804724     -14426.111      72.436657     -14353.674    
    128000   296.40816      69.046219      69.797601     -14426.709      72.911089     -14353.798    
    128100   295.85377      69.041706      69.744684     -14422.848      72.774717     -14350.073    
    128200   305.52998      69.059252      69.784588     -14423.936      75.154893     -14348.781    
    128300   302.16196      69.068922      69.81571      -14423.943      74.326421     -14349.616    
    128400   299.32775      69.086759      69.781037     -14425.309      73.629254     -14351.68     
    128500   287.38489      69.029132      69.771189     -14424.171      70.691526     -14353.48     
    128600   295.50161      68.984538      69.772775     -14424.651      72.688093     -14351.962    
    128700   302.34294      69.088808      69.783207     -14422.882      74.370937     -14348.512    
    128800   310.27281      69.107833      69.79101      -14424.296      76.321544     -14347.974    
    128900   294.3721       69.027794      69.773871     -14421.266      72.410254     -14348.856    
    129000   305.20056      69.001312      69.732418     -14426.297      75.073861     -14351.223    
    129100   293.41683      69.093941      69.75541      -14425.535      72.175274     -14353.36     
    129200   293.24909      69.09447       69.829041     -14424.333      72.134015     -14352.199    
    129300   304.25191      69.013951      69.775613     -14425.247      74.84051      -14350.407    
    129400   298.78083      69.005509      69.709388     -14423.459      73.494724     -14349.964    
    129500   296.58496      69.107453      69.758943     -14422.54       72.954579     -14349.586    
    129600   306.73796      69.080635      69.805286     -14424.389      75.452034     -14348.937    
    129700   297.61382      69.025068      69.770775     -14422.006      73.207658     -14348.798    
    129800   301.75704      69.057481      69.730412     -14424.497      74.226817     -14350.271    
    129900   288.9182       69.082795      69.775721     -14423.596      71.068692     -14352.527    
    130000   290.56023      69.054522      69.774724     -14423.594      71.472602     -14352.122    
    130100   304.38602      69.028226      69.74357      -14423.405      74.873499     -14348.532    
    130200   296.20271      69.087979      69.742754     -14420.985      72.860553     -14348.124    
    130300   300.9798       69.094174      69.795473     -14423.445      74.03563      -14349.409    
    130400   299.09347      69.04465       69.776472     -14425.094      73.571627     -14351.523    
    130500   293.01256      69.056071      69.694596     -14423.822      72.075832     -14351.746    
    130600   308.42321      69.076918      69.766121     -14423.816      75.866575     -14347.95     
    130700   307.47422      69.085198      69.844668     -14422.241      75.63314      -14346.607    
    130800   300.59388      69.089772      69.73795      -14422.732      73.9407       -14348.791    
    130900   292.76379      69.040004      69.70349      -14422.618      72.014638     -14350.603    
    131000   295.86788      69.038174      69.819764     -14423.68       72.778188     -14350.902    
    131100   302.73015      69.131087      69.810073     -14424.315      74.466185     -14349.849    
    131200   307.10087      69.115929      69.732795     -14422.195      75.541302     -14346.653    
    131300   305.39724      69.041042      69.761239     -14421.62       75.122242     -14346.498    
    131400   302.28912      69.055111      69.789152     -14423.948      74.357698     -14349.59     
    131500   301.45371      69.115312      69.747235     -14424.793      74.152204     -14350.64     
    131600   300.42279      69.079587      69.73877      -14424.096      73.898615     -14350.197    
    131700   300.52731      69.025497      69.768182     -14422.828      73.924326     -14348.904    
    131800   308.47594      69.082839      69.758554     -14422.393      75.879547     -14346.514    
    131900   319.2174       69.11713       69.763579     -14424.351      78.521751     -14345.829    
    132000   302.61638      69.044797      69.775837     -14424.52       74.438199     -14350.082    
    132100   304.14029      69.04275       69.746655     -14426.162      74.813054     -14351.348    
    132200   299.14078      69.114006      69.723897     -14424.712      73.583264     -14351.128    
    132300   302.95614      69.087147      69.777707     -14423.559      74.521775     -14349.037    
    132400   306.72708      69.045716      69.77849      -14422.823      75.449357     -14347.374    
    132500   307.86379      69.071295      69.686016     -14423.453      75.728969     -14347.724    
    132600   293.01088      69.061533      69.747969     -14423.679      72.075418     -14351.603    
    132700   293.07151      69.071664      69.813588     -14424.655      72.090333     -14352.564    
    132800   298.57795      69.083746      69.726245     -14423.98       73.444817     -14350.535    
    132900   302.65766      69.031395      69.687176     -14422.831      74.448354     -14348.382    
    133000   304.50529      69.038047      69.788129     -14423.331      74.902837     -14348.429    
    133100   300.93273      69.114327      69.79119      -14423.46       74.024052     -14349.436    
    133200   303.85938      69.113098      69.728109     -14425.441      74.743954     -14350.697    
    133300   296.16542      69.036816      69.738137     -14427.407      72.851378     -14354.556    
    133400   288.51643      69.043247      69.785915     -14426.323      70.969865     -14355.353    
    133500   292.88797      69.130727      69.764397     -14424.17       72.045185     -14352.124    
    133600   298.93571      69.097432      69.755579     -14423.648      73.532821     -14350.115    
    133700   298.97604      69.032482      69.771178     -14422.506      73.54274      -14348.963    
    133800   305.29327      69.066168      69.742596     -14423.613      75.096667     -14348.516    
    133900   302.30921      69.101818      69.743044     -14423.068      74.362642     -14348.706    
    134000   290.9329       69.054045      69.738545     -14422.162      71.564273     -14350.598    
    134100   299.12685      69.052668      69.757293     -14425.996      73.579837     -14352.416    
    134200   299.04845      69.094338      69.755187     -14425.303      73.560552     -14351.742    
    134300   301.70302      69.062351      69.728621     -14422.481      74.213528     -14348.267    
    134400   305.04673      69.039575      69.726938     -14422.52       75.036021     -14347.484    
    134500   300.36302      69.064939      69.752955     -14422.783      73.883912     -14348.899    
    134600   294.75232      69.069709      69.791055     -14422.479      72.503781     -14349.976    
    134700   294.95815      69.058234      69.714893     -14423.044      72.554411     -14350.489    
    134800   308.28824      69.044406      69.697743     -14425.997      75.833376     -14350.164    
    134900   297.35418      69.06039       69.747515     -14423.263      73.143792     -14350.119    
    135000   296.61809      69.07599       69.791052     -14422.5        72.962728     -14349.537    
    135100   298.49579      69.076832      69.718751     -14422.623      73.424607     -14349.198    
    135200   298.901        69.023502      69.68196      -14422.3        73.524281     -14348.776    
    135300   302.11942      69.0489        69.736134     -14423.386      74.315957     -14349.07     
    135400   295.14995      69.107748      69.818524     -14423.132      72.601592     -14350.531    
    135500   298.34607      69.079349      69.780483     -14424.983      73.38778      -14351.595    
    135600   295.65798      69.026971      69.683052     -14423.77       72.726557     -14351.044    
    135700   298.18107      69.034385      69.72622      -14421.414      73.347193     -14348.067    
    135800   298.16894      69.05527       69.799147     -14420.23       73.344208     -14346.885    
    135900   301.58301      69.086394      69.754326     -14422.236      74.184009     -14348.052    
    136000   292.41534      69.030276      69.710666     -14423.363      71.928925     -14351.435    
    136100   301.59892      69.003701      69.762328     -14425.856      74.187921     -14351.668    
    136200   297.12151      69.052533      69.779037     -14423.564      73.08656      -14350.477    
    136300   302.87763      69.074987      69.736969     -14422.911      74.502462     -14348.409    
    136400   301.62004      69.050276      69.758981     -14421.71       74.193117     -14347.517    
    136500   299.22926      69.012258      69.767224     -14423.355      73.605029     -14349.75     
    136600   291.78355      69.040655      69.763462     -14424.957      71.773517     -14353.184    
    136700   292.03647      69.0971        69.767346     -14424.166      71.835731     -14352.331    
    136800   301.49933      69.04923       69.780411     -14423.977      74.163426     -14349.814    
    136900   307.26905      68.998163      69.744451     -14423.962      75.582673     -14348.379    
    137000   303.51752      69.035938      69.698415     -14422.856      74.659864     -14348.197    
    137100   305.16991      69.058582      69.7707       -14424.356      75.066321     -14349.29     
    137200   295.32595      69.076572      69.846994     -14423.87       72.644884     -14351.225    
    137300   291.07176      69.089261      69.75892      -14423.292      71.598429     -14351.694    
    137400   301.01555      68.997855      69.714321     -14424.725      74.044425     -14350.681    
    137500   295.82546      68.98863       69.798321     -14421.485      72.767754     -14348.718    
    137600   302.70185      69.083488      69.783463     -14422.451      74.459223     -14347.992    
    137700   305.82922      69.099277      69.747854     -14423.639      75.2285       -14348.41     
    137800   300.93821      68.975097      69.768549     -14424.528      74.025399     -14350.503    
    137900   295.61433      68.976867      69.768765     -14425.339      72.715822     -14352.623    
    138000   296.84336      69.107552      69.762993     -14424.756      73.01814      -14351.737    
    138100   297.42382      69.098443      69.786937     -14421.657      73.160924     -14348.496    
    138200   303.29652      68.988854      69.794925     -14423.091      74.605501     -14348.485    
    138300   303.50704      69.050914      69.725067     -14424.309      74.657286     -14349.652    
    138400   296.92703      69.103111      69.760689     -14424.077      73.03872      -14351.038    
    138500   296.88096      69.057149      69.853795     -14423.775      73.027389     -14350.748    
    138600   308.00712      68.99836       69.768014     -14423.647      75.764225     -14347.883    
    138700   304.20466      69.056         69.700606     -14421.562      74.828889     -14346.733    
    138800   305.26155      69.087119      69.816124     -14423.826      75.088865     -14348.737    
    138900   302.375        69.074218      69.836184     -14425.925      74.378824     -14351.546    
    139000   296.0038       69.050694      69.741846     -14423.755      72.811622     -14350.943    
    139100   305.7995       69.011457      69.717326     -14424.42       75.221189     -14349.199    
    139200   302.18161      69.046403      69.81091      -14422.386      74.331253     -14348.055    
    139300   301.95342      69.0898        69.819177     -14423.503      74.275123     -14349.228    
    139400   294.19686      69.059133      69.77164      -14425.172      72.367149     -14352.804    
    139500   291.99343      69.020026      69.772267     -14424.42       71.825145     -14352.595    
    139600   308.04318      69.062107      69.779736     -14425.627      75.773095     -14349.854    
    139700   307.59453      69.097206      69.776233     -14424.578      75.662734     -14348.916    
    139800   302.23181      69.029195      69.818365     -14423.983      74.343602     -14349.639    
    139900   291.89435      69.056407      69.782971     -14422.707      71.800771     -14350.906    
    140000   299.57449      69.089682      69.784127     -14425.336      73.689948     -14351.646    
    140100   292.78737      69.05568       69.814405     -14425.445      72.02044      -14353.424    
    140200   289.70842      69.017222      69.788834     -14424.709      71.263073     -14353.446    
    140300   299.96675      69.04204       69.732065     -14424.29       73.786438     -14350.504    
    140400   300.44388      69.061676      69.780505     -14422.701      73.903803     -14348.797    
    140500   303.48049      69.066438      69.85708      -14422.525      74.650754     -14347.874    
    140600   295.83044      69.050213      69.798801     -14422.027      72.768979     -14349.258    
    140700   297.25668      69.030218      69.73356      -14425.963      73.11981      -14352.843    
    140800   296.65836      69.012391      69.787162     -14425.809      72.972633     -14352.836    
    140900   285.81923      69.105751      69.827565     -14421.095      70.306402     -14350.788    
    141000   300.95937      69.117365      69.783135     -14423.438      74.030605     -14349.408    
    141100   312.95215      68.992598      69.767675     -14426.402      76.980614     -14349.422    
    141200   302.20357      69.024077      69.775157     -14424.437      74.336654     -14350.101    
    141300   293.54059      69.134189      69.793898     -14425.02       72.205718     -14352.815    
    141400   288.72543      69.08182       69.826564     -14425.848      71.021275     -14354.826    
    141500   287.83883      69.020232      69.766101     -14423.415      70.803186     -14352.612    
    141600   301.77481      69.052359      69.731711     -14424.919      74.231187     -14350.688    
    141700   295.25715      69.078645      69.790309     -14422.233      72.627961     -14349.605    
    141800   302.54119      69.06201       69.826339     -14422.761      74.419704     -14348.341    
    141900   305.2217       69.067591      69.751537     -14423.389      75.079062     -14348.31     
    142000   286.0113       69.063196      69.758038     -14422.037      70.353647     -14351.683    
    142100   294.35094      69.056216      69.828069     -14425.243      72.405049     -14352.838    
    142200   293.46967      69.066168      69.796835     -14423.143      72.188273     -14350.954    
    142300   308.75056      69.072115      69.728766     -14425.052      75.947098     -14349.105    
    142400   298.2825       69.071663      69.754201     -14422.291      73.372141     -14348.919    
    142500   300.19411      69.076673      69.823603     -14422.873      73.842365     -14349.03     
    142600   297.07919      69.082244      69.788261     -14423.743      73.076151     -14350.666    
    142700   293.01092      69.063438      69.746243     -14426.267      72.075427     -14354.192    
    142800   293.70315      69.050916      69.762908     -14425.709      72.245704     -14353.464    
    142900   301.37799      69.072727      69.777496     -14425.432      74.133577     -14351.299    
    143000   299.94923      69.0916        69.765141     -14423.7        73.782128     -14349.918    
    143100   306.07579      69.040305      69.735804     -14423.948      75.289151     -14348.659    
    143200   304.45886      69.032137      69.756896     -14422.707      74.891416     -14347.816    
    143300   305.43532      69.096064      69.765071     -14424.003      75.131607     -14348.871    
    143400   303.07381      69.102023      69.780728     -14426.22       74.550718     -14351.669    
    143500   299.70568      69.039037      69.768278     -14426.204      73.722219     -14352.482    
    143600   293.03699      69.031771      69.74946      -14422.173      72.081841     -14350.092    
    143700   302.76808      69.101884      69.772529     -14422.453      74.475514     -14347.978    
    143800   304.04587      69.086332      69.796872     -14423.16       74.789829     -14348.371    
    143900   299.01782      69.043999      69.761036     -14423.334      73.553018     -14349.78     
    144000   298.11107      69.060778      69.76459      -14424.61       73.329975     -14351.28     
    144100   289.35513      69.11537       69.799196     -14425.484      71.176171     -14354.307    
    144200   287.1899       69.09704       69.803645     -14426.046      70.643562     -14355.402    
    144300   300.49009      69.077926      69.752908     -14425.48       73.915169     -14351.565    
    144400   300.2723       69.048934      69.709706     -14423.875      73.861598     -14350.013    
    144500   303.47493      69.060572      69.767588     -14423.793      74.649387     -14349.143    
    144600   298.22122      69.094702      69.817013     -14422.207      73.357069     -14348.85     
    144700   304.19817      69.089758      69.765508     -14424.984      74.827292     -14350.157    
    144800   292.09769      69.028874      69.692383     -14424.007      71.850789     -14352.156    
    144900   298.73615      69.012076      69.754274     -14425.946      73.483732     -14352.463    
    145000   301.00075      69.122767      69.811421     -14422.682      74.040783     -14348.641    
    145100   304.6119       69.126478      69.759378     -14423.094      74.929062     -14348.165    
    145200   300.79521      69.022262      69.74796      -14423.647      73.990224     -14349.657    
    145300   296.01444      69.002957      69.723233     -14424.494      72.814242     -14351.68     
    145400   300.22769      69.108044      69.744237     -14425.989      73.850624     -14352.139    
    145500   302.19667      69.086999      69.781207     -14423.54       74.334957     -14349.205    
    145600   305.39598      69.064979      69.738633     -14422.01       75.121931     -14346.888    
    145700   299.84862      69.034588      69.71829      -14422.091      73.75738      -14348.333    
    145800   301.77644      69.046904      69.757693     -14425.285      74.23159      -14351.054    
    145900   305.16776      69.085497      69.777005     -14426.956      75.065792     -14351.891    
    146000   298.50675      69.067628      69.753793     -14423.845      73.427304     -14350.418    
    146100   300.20984      69.009055      69.738115     -14421.315      73.846234     -14347.468    
    146200   306.40592      69.041121      69.742951     -14421.994      75.370359     -14346.623    
    146300   304.54301      69.081165      69.75303      -14422.571      74.912116     -14347.659    
    146400   307.43502      69.054927      69.772669     -14424.982      75.623498     -14349.358    
    146500   304.55316      69.034586      69.739961     -14425.955      74.914611     -14351.04     
    146600   296.13606      69.053882      69.716521     -14425.004      72.844157     -14352.16     
    146700   302.47517      69.076123      69.791609     -14425.503      74.403465     -14351.1      
    146800   298.20025      69.086446      69.784515     -14420.993      73.35191      -14347.641    
    146900   296.54862      69.05143       69.704545     -14420.377      72.945638     -14347.431    
    147000   299.7953       69.035351      69.742626     -14423.035      73.744264     -14349.291    
    147100   292.17813      69.093721      69.813769     -14423.151      71.870578     -14351.28     
    147200   295.17531      69.109322      69.732904     -14423.748      72.607831     -14351.14     
    147300   295.87478      68.991605      69.691135     -14422.943      72.779886     -14350.163    
    147400   297.85149      69.011972      69.754427     -14422.06       73.266123     -14348.794    
    147500   307.81615      69.128538      69.780371     -14422.629      75.717249     -14346.912    
    147600   300.09516      69.066363      69.734627     -14419.057      73.818025     -14345.239    
    147700   308.79328      68.986187      69.780716     -14422.083      75.957606     -14346.125    
    147800   297.85785      69.07589       69.773892     -14423.117      73.267685     -14349.849    
    147900   288.62389      69.095241      69.757488     -14422.128      70.996297     -14351.132    
    148000   294.96151      68.990931      69.784343     -14423.429      72.555239     -14350.874    
    148100   299.68878      69.000746      69.751343     -14422.675      73.718063     -14348.957    
    148200   310.91047      69.085008      69.740646     -14422.916      76.478398     -14346.437    
    148300   304.17768      69.080751      69.799725     -14422.477      74.822252     -14347.655    
    148400   301.27619      69.015489      69.774788     -14424.951      74.108537     -14350.842    
    148500   294.59056      69.000648      69.701097     -14423.227      72.463992     -14350.763    
    148600   306.66292      69.049504      69.747243     -14424.806      75.433576     -14349.373    
    148700   302.57626      69.046639      69.833598     -14422.621      74.42833      -14348.192    
    148800   300.70971      69.086261      69.767894     -14422.157      73.969194     -14348.188    
    148900   301.59965      69.057157      69.74748      -14424.876      74.188102     -14350.688    
    149000   294.96358      69.013484      69.787495     -14425.552      72.555748     -14352.996    
    149100   296.0813       69.039944      69.767227     -14424.605      72.830687     -14351.774    
    149200   302.66613      69.074766      69.722734     -14423.615      74.450437     -14349.164    
    149300   301.53348      69.009911      69.799248     -14422.961      74.171825     -14348.789    
    149400   298.50154      69.060906      69.817103     -14422.709      73.426023     -14349.283    
    149500   297.41321      69.12007       69.714533     -14424.664      73.158314     -14351.505    
    149600   293.94833      69.002879      69.751958     -14426.71       72.306016     -14354.404    
    149700   297.10477      68.986403      69.800928     -14426.054      73.082442     -14352.972    
    149800   299.84753      69.144178      69.741532     -14424.921      73.757113     -14351.164    
    149900   296.6438       69.098452      69.779529     -14423.059      72.969051     -14350.09     
    150000   296.60817      68.970413      69.794319     -14421.703      72.960286     -14348.743    
    150100   304.77169      69.035249      69.730026     -14422.295      74.968366     -14347.327    
    150200   309.99022      69.117797      69.734582     -14424.284      76.252031     -14348.032    
    150300   292.76442      69.069012      69.837783     -14423.702      72.014794     -14351.687    
    150400   291.92727      69.033133      69.780043     -14424.046      71.808871     -14352.237    
    150500   288.11261      69.052521      69.690323     -14421.145      70.870533     -14350.275    
    150600   299.60952      69.046442      69.764566     -14421.882      73.698565     -14348.183    
    150700   306.90318      69.068007      69.794501     -14423.426      75.492676     -14347.934    
    150800   298.59551      69.061764      69.763918     -14422.251      73.449137     -14348.802    
    150900   296.26726      69.060464      69.755041     -14422.188      72.87643      -14349.311    
    151000   294.9314       69.030041      69.777223     -14423.166      72.547833     -14350.618    
    151100   293.60791      69.051035      69.762088     -14426.541      72.222278     -14354.319    
    151200   295.73726      69.080503      69.76444      -14427.102      72.746059     -14354.356    
    151300   289.12834      69.042248      69.802502     -14422.875      71.120384     -14351.755    
    151400   302.46478      69.066693      69.811808     -14424.492      74.400909     -14350.091    
    151500   306.35205      69.089293      69.756643     -14424.17       75.357108     -14348.813    
    151600   300.29861      69.02624       69.773687     -14421.633      73.86807      -14347.765    
    151700   308.85555      69.041422      69.787074     -14423.141      75.972923     -14347.168    
    151800   294.99462      69.116766      69.766988     -14422.883      72.563382     -14350.319    
    151900   291.27294      69.083777      69.807734     -14423.669      71.647916     -14352.021    
    152000   303.07935      69.014631      69.804469     -14425.393      74.552083     -14350.841    
    152100   291.07161      69.059825      69.726862     -14420.101      71.598393     -14348.502    
    152200   309.92506      69.073679      69.730431     -14423.688      76.236004     -14347.452    
    152300   301.45485      69.04576       69.813034     -14423.038      74.152485     -14348.885    
    152400   292.48169      69.077649      69.774384     -14425.644      71.945247     -14353.698    
    152500   303.15717      69.075828      69.691791     -14427.48       74.571224     -14352.908    
    152600   293.19618      69.037243      69.768116     -14422.195      72.120999     -14350.074    
    152700   293.17876      69.048286      69.805264     -14420.524      72.116713     -14348.407    
    152800   307.87196      69.104191      69.760194     -14423.555      75.730978     -14347.824    
    152900   303.38678      69.067502      69.765167     -14423.938      74.627705     -14349.31     
    153000   296.41761      69.041551      69.791708     -14425.438      72.913412     -14352.525    
    153100   288.68297      69.102936      69.740856     -14423.557      71.010829     -14352.546    
    153200   296.52107      69.085196      69.718856     -14423.215      72.938862     -14350.276    
    153300   309.01343      68.991543      69.762847     -14425.182      76.011758     -14349.17     
    153400   304.19316      69.06512       69.74629      -14424.439      74.826058     -14349.613    
    153500   297.80065      69.146374      69.759346     -14423.575      73.253616     -14350.321    
    153600   294.31537      69.054395      69.75887      -14423.907      72.396299     -14351.511    
    153700   298.31848      69.007887      69.758769     -14424.533      73.380993     -14351.152    
    153800   301.07848      69.109651      69.738918     -14423.802      74.059904     -14349.743    
    153900   302.67328      69.127744      69.770114     -14422.32       74.452195     -14347.868    
    154000   305.71743      69.029602      69.780042     -14422.781      75.201001     -14347.58     
    154100   299.78131      69.054016      69.721207     -14424.452      73.740823     -14350.712    
    154200   298.18125      69.093977      69.750952     -14425.673      73.347238     -14352.325    
    154300   297.06623      69.071207      69.759694     -14424.184      73.072962     -14351.111    
    154400   302.56408      69.056703      69.735831     -14423.617      74.425333     -14349.192    
    154500   304.86802      69.091026      69.739005     -14423.837      74.992062     -14348.845    
    154600   308.33758      69.085904      69.78538      -14424.727      75.845512     -14348.882    
    154700   297.73362      69.048565      69.743808     -14422.747      73.237128     -14349.509    
    154800   299.89304      69.071366      69.69806      -14423.844      73.768307     -14350.076    
    154900   300.83858      69.107994      69.744289     -14424.612      74.000892     -14350.611    
    155000   293.46558      69.060479      69.803992     -14423.817      72.187266     -14351.63     
    155100   296.30459      69.068169      69.710759     -14424.291      72.885613     -14351.405    
    155200   311.57621      69.090501      69.675734     -14425.78       76.642157     -14349.138    
    155300   303.14783      69.074348      69.825296     -14422.335      74.568927     -14347.767    
    155400   299.8401       69.08743       69.8065       -14423          73.755284     -14349.245    
    155500   294.23744      69.103805      69.658692     -14425.152      72.377131     -14352.775    
    155600   302.25422      69.050267      69.695292     -14426.649      74.349114     -14352.3      
    155700   297.02086      69.047763      69.773826     -14423.753      73.061801     -14350.692    
    155800   305.87982      69.124202      69.753718     -14424.366      75.240947     -14349.125    
    155900   304.1277       69.081543      69.697504     -14423.746      74.809958     -14348.936    
    156000   304.8246       69.014435      69.73673      -14424.323      74.981382     -14349.341    
    156100   303.34538      69.082513      69.792562     -14424.262      74.617521     -14349.644    
    156200   297.88394      69.144591      69.729129     -14423.148      73.274104     -14349.874    
    156300   305.34654      69.071994      69.713236     -14425.872      75.109769     -14350.763    
    156400   295.28414      69.030674      69.75407      -14424.743      72.634599     -14352.108    
    156500   292.98326      69.078598      69.745053     -14424.866      72.068624     -14352.798    
    156600   299.81455      69.136069      69.712179     -14423.568      73.748999     -14349.819    
    156700   311.63241      69.06071       69.752252     -14424.691      76.655982     -14348.035    
    156800   307.3707       69.014086      69.752167     -14424.249      75.607677     -14348.641    
    156900   296.53277      69.08837       69.713161     -14423.776      72.941741     -14350.834    
    157000   287.94534      69.1056        69.70617      -14424.438      70.829387     -14353.609    
    157100   292.62608      69.017117      69.770135     -14425.958      71.980764     -14353.977    
    157200   298.51153      69.054082      69.729213     -14423.159      73.428479     -14349.731    
    157300   303.09637      69.114862      69.686797     -14422.174      74.556267     -14347.618    
    157400   295.4035       69.073141      69.756228     -14419.965      72.66396      -14347.301    
    157500   304.17442      68.99925       69.757421     -14424.436      74.821449     -14349.615    
    157600   294.64065      69.0788        69.66654      -14424.222      72.476312     -14351.746    
    157700   301.99734      69.124691      69.749735     -14425.523      74.285926     -14351.238    
    157800   297.41088      69.042102      69.837741     -14422.597      73.15774      -14349.439    
    157900   308.90009      69.048552      69.70906      -14423.715      75.983879     -14347.731    
    158000   321.81885      69.089749      69.63597      -14423.405      79.161663     -14344.243    
    158100   308.28573      69.043198      69.803069     -14419.929      75.832757     -14344.096    
    158200   308.42793      69.047281      69.782725     -14423.528      75.867736     -14347.661    
    158300   296.90472      69.101147      69.660383     -14422.524      73.033233     -14349.491    
    158400   303.50223      69.077731      69.763885     -14425.184      74.656103     -14350.528    
    158500   302.20574      69.028285      69.820497     -14424.402      74.33719      -14350.065    
    158600   306.99808      69.046858      69.66667      -14423.294      75.516019     -14347.778    
    158700   307.30406      69.058984      69.673156     -14421.2        75.591286     -14345.609    
    158800   305.30798      69.045375      69.813834     -14422.7        75.100285     -14347.6      
    158900   300.21271      69.080912      69.769977     -14424.159      73.846939     -14350.312    
    159000   300.64658      69.080592      69.666241     -14424.061      73.953664     -14350.108    
    159100   305.30631      69.01278       69.749329     -14424.24       75.099875     -14349.14     
    159200   305.36642      69.059408      69.814933     -14423.55       75.11466      -14348.435    
    159300   299.31423      69.104479      69.727713     -14423.811      73.62593      -14350.185    
    159400   293.72699      69.057528      69.751106     -14424.951      72.251569     -14352.699    
    159500   294.64352      69.062089      69.780372     -14424.611      72.477019     -14352.134    
    159600   303.34479      69.083322      69.738433     -14423.356      74.617375     -14348.738    
    159700   305.17709      69.077881      69.744165     -14423.454      75.068089     -14348.386    
    159800   306.64956      69.05616       69.798975     -14424.87       75.430289     -14349.439    
    159900   293.99319      69.046468      69.761592     -14423.184      72.317048     -14350.867    
    160000   286.62726      69.079521      69.705162     -14422.245      70.505163     -14351.74     
    160100   296.51594      69.041759      69.757596     -14422.827      72.937602     -14349.89     
    160200   311.39573      69.016588      69.792388     -14423.705      76.597762     -14347.108    
    160300   307.1025       69.058213      69.734603     -14423.122      75.541705     -14347.581    
    160400   303.41743      69.075436      69.752762     -14424.609      74.635244     -14349.974    
    160500   291.56469      69.06529       69.79209      -14424.04       71.719683     -14352.32     
    160600   292.53771      69.059328      69.763433     -14423.88       71.959028     -14351.921    
    160700   300.0299       69.033163      69.742467     -14424.455      73.801972     -14350.653    
    160800   304.00629      69.024169      69.768197     -14424.05       74.780093     -14349.27     
    160900   298.14679      69.055555      69.737507     -14421.438      73.33876      -14348.099    
    161000   314.53718      69.062302      69.765572     -14422.368      77.370503     -14344.997    
    161100   306.27963      69.0297        69.803448     -14419.959      75.339294     -14344.62     
    161200   295.77752      69.085318      69.765759     -14421.166      72.755962     -14348.41     
    161300   303.94857      69.091562      69.752255     -14424.276      74.765895     -14349.51     
    161400   305.97072      69.024888      69.810637     -14425.767      75.263307     -14350.503    
    161500   295.87804      69.05196       69.792296     -14423.768      72.780689     -14350.987    
    161600   303.30293      69.095539      69.734672     -14423.882      74.607078     -14349.275    
    161700   306.612        69.037051      69.77755      -14422.165      75.421051     -14346.744    
    161800   302.9636       69.029234      69.809367     -14421.973      74.523609     -14347.45     
    161900   291.79139      69.128029      69.710195     -14422.665      71.775446     -14350.889    
    162000   301.83694      69.083023      69.773388     -14425.447      74.246471     -14351.201    
    162100   295.71312      69.016922      69.82546      -14423.129      72.740122     -14350.389    
    162200   313.27836      69.113855      69.744209     -14425.738      77.060855     -14348.677    
    162300   303.58921      69.095607      69.731581     -14421.58       74.677498     -14346.903    
    162400   307.1347       68.985184      69.845546     -14420.677      75.549625     -14345.127    
    162500   309.31185      69.081754      69.775789     -14422.526      76.085164     -14346.441    
    162600   300.39134      69.185831      69.740865     -14423.868      73.890879     -14349.977    
    162700   298.06591      69.030764      69.805378     -14424.842      73.318866     -14351.523    
    162800   293.7561       68.964859      69.781247     -14423.103      72.258728     -14350.844    
    162900   299.56551      69.122978      69.700327     -14421.798      73.687741     -14348.11     
    163000   307.85581      69.117049      69.776834     -14422.49       75.727005     -14346.763    
    163100   302.85287      69.003777      69.841378     -14422.106      74.496373     -14347.61     
    163200   305.97609      69.053972      69.768595     -14424.008      75.264627     -14348.744    
    163300   305.10739      69.124992      69.742582     -14424.349      75.050942     -14349.298    
    163400   302.6286       69.033235      69.786394     -14424.519      74.441206     -14350.078    
    163500   295.12491      69.034445      69.820584     -14422.932      72.595433     -14350.337    
    163600   300.35314      69.11861       69.770208     -14422.69       73.881482     -14348.808    
    163700   303.90806      69.087854      69.774185     -14421.944      74.75593      -14347.188    
    163800   299.58582      69.016846      69.807558     -14421.432      73.692737     -14347.739    
    163900   296.16375      69.083337      69.760668     -14423.768      72.850968     -14350.917    
    164000   300.84919      69.131424      69.787158     -14425.649      74.003503     -14351.646    
    164100   301.85142      69.054749      69.847191     -14424.866      74.250032     -14350.616    
    164200   302.20654      69.057422      69.79872      -14423.659      74.337385     -14349.322    
    164300   302.63027      69.097916      69.730776     -14422.535      74.441617     -14348.093    
    164400   306.46061      69.091612      69.795293     -14419.93       75.38381      -14344.547    
    164500   304.26168      69.057019      69.819833     -14420.597      74.842913     -14345.754    
    164600   301.34623      69.086766      69.77219      -14422.863      74.125765     -14348.738    
    164700   306.37007      69.077623      69.731581     -14425.405      75.361539     -14350.043    
    164800   298.61471      69.043327      69.794645     -14424.116      73.453861     -14350.662    
    164900   296.67058      69.096048      69.828238     -14423.155      72.975639     -14350.18     
    165000   307.75975      69.124954      69.78369      -14423.667      75.703376     -14347.963    
    165100   305.56457      69.078678      69.777199     -14421.929      75.163401     -14346.765    
    165200   296.59494      69.057519      69.81181      -14422.203      72.957034     -14349.246    
    165300   297.23642      69.092846      69.803776     -14424.455      73.114825     -14351.34     
    165400   299.23852      69.078607      69.736292     -14424.573      73.607306     -14350.966    
    165500   291.96968      69.029198      69.763983     -14421.25       71.819301     -14349.431    
    165600   305.63599      69.077735      69.805762     -14423.72       75.180969     -14348.539    
    165700   302.00323      69.107716      69.788548     -14422.956      74.287375     -14348.668    
    165800   298.26055      69.052192      69.770973     -14422.463      73.366744     -14349.096    
    165900   298.05191      69.032279      69.769228     -14422.601      73.315422     -14349.286    
    166000   296.82206      69.085801      69.766802     -14421.75       73.012901     -14348.737    
    166100   304.68371      69.113567      69.79588      -14422.329      74.946725     -14347.383    
    166200   306.11368      69.031794      69.801177     -14422.45       75.298472     -14347.152    
    166300   297.05578      69.027376      69.717455     -14422.109      73.070393     -14349.039    
    166400   304.98513      69.10059       69.748472     -14426.433      75.020869     -14351.412    
    166500   296.39743      69.090143      69.863341     -14424.654      72.908449     -14351.745    
    166600   297.26644      69.065303      69.799748     -14422.237      73.122209     -14349.115    
    166700   310.24319      69.071652      69.679612     -14422.972      76.314258     -14346.657    
    166800   301.43387      69.048238      69.821961     -14422.429      74.147322     -14348.282    
    166900   294.63954      69.069161      69.867814     -14422.924      72.476039     -14350.448    
    167000   301.61314      69.097346      69.713533     -14425.427      74.19142      -14351.235    
    167100   299.0217       69.031048      69.719273     -14424.027      73.553972     -14350.473    
    167200   300.13231      69.044632      69.842707     -14420.943      73.827162     -14347.115    
    167300   306.69798      69.153271      69.77669      -14421.491      75.4422       -14346.048    
    167400   305.24499      69.07385       69.725248     -14423.408      75.084791     -14348.323    
    167500   297.25379      68.962066      69.759758     -14423.202      73.119099     -14350.083    
    167600   304.45523      69.077555      69.724175     -14425.255      74.890523     -14350.365    
    167700   296.22131      69.141339      69.766029     -14422.807      72.865127     -14349.942    
    167800   302.57083      69.056089      69.809492     -14423.183      74.426994     -14348.756    
    167900   308.18732      69.019729      69.723886     -14422.763      75.80855      -14346.954    
    168000   302.58501      69.089186      69.716658     -14420.758      74.430482     -14346.328    
    168100   294.05476      69.080437      69.789852     -14421.594      72.332195     -14349.261    
    168200   298.62778      69.048525      69.807572     -14424.848      73.457076     -14351.391    
    168300   301.28719      69.076249      69.726773     -14425.565      74.111242     -14351.453    
    168400   300.83099      69.070052      69.734214     -14423.506      73.999026     -14349.507    
    168500   306.05379      69.046121      69.813408     -14422.152      75.283741     -14346.868    
    168600   302.42637      69.095257      69.757954     -14421.97       74.391461     -14347.579    
    168700   298.64485      69.066871      69.735109     -14422.924      73.461273     -14349.462    
    168800   302.40905      69.014817      69.782703     -14423.747      74.387201     -14349.36     
    168900   292.10166      69.074816      69.78011      -14421.06       71.851766     -14349.208    
    169000   292.9133       69.130874      69.745068     -14421.2        72.051415     -14349.148    
    169100   296.23226      69.039632      69.767044     -14422.81       72.86782      -14349.942    
    169200   301.97875      69.000157      69.791507     -14425.188      74.281355     -14350.906    
    169300   301.97954      69.12517       69.75632      -14425.267      74.281549     -14350.986    
    169400   304.64128      69.105658      69.777115     -14423.799      74.936288     -14348.863    
    169500   301.77098      68.974949      69.784345     -14420.983      74.230246     -14346.753    
    169600   302.44348      69.02514       69.741793     -14422.097      74.39567      -14347.701    
    169700   290.54632      69.147079      69.746172     -14422.945      71.469182     -14351.475    
    169800   303.39646      69.077882      69.822971     -14426.175      74.630085     -14351.545    
    169900   303.21685      68.991292      69.774367     -14424.458      74.585903     -14349.872    
    170000   300.35924      69.057493      69.709268     -14422.153      73.882983     -14348.27     
    170100   301.49073      69.10006       69.745286     -14422.718      74.16131      -14348.557    
    170200   284.78958      69.060888      69.830873     -14422.018      70.053127     -14351.965    
    170300   293.82138      69.052736      69.773426     -14425.676      72.274787     -14353.401    
    170400   298.52288      69.074613      69.690227     -14424.687      73.431272     -14351.256    
    170500   300.93801      69.023682      69.788038     -14423.475      74.025351     -14349.45     
    170600   301.57955      69.057672      69.816981     -14423.093      74.183157     -14348.91     
    170700   298.51728      69.127995      69.749252     -14422.239      73.429895     -14348.809    
    170800   296.0999       69.033591      69.718485     -14422.928      72.835263     -14350.092    
    170900   298.37349      68.981003      69.748643     -14426.275      73.394525     -14352.881    
    171000   293.17528      69.087521      69.761156     -14425.362      72.115858     -14353.246    
    171100   303.11314      69.115936      69.793794     -14424.57       74.560394     -14350.01     
    171200   302.20274      69.005034      69.777752     -14423.325      74.336451     -14348.988    
    171300   299.7945       69.010476      69.723936     -14422.921      73.744069     -14349.177    
    171400   300.2028       69.094843      69.761827     -14424.251      73.844502     -14350.406    
    171500   293.54701      69.069303      69.777529     -14424.923      72.207297     -14352.716    
    171600   291.87298      69.01947       69.747859     -14426.144      71.795516     -14354.348    
    171700   296.14772      69.085193      69.740473     -14424.967      72.847025     -14352.12     
    171800   299.30649      69.090509      69.790389     -14422.53       73.624025     -14348.906    
    171900   303.80723      69.034314      69.76012      -14422.582      74.731128     -14347.851    
    172000   304.34037      69.041947      69.725946     -14423.089      74.862269     -14348.226    
    172100   295.92671      69.107361      69.791451     -14424.09       72.792661     -14351.297    
    172200   291.17304      69.077584      69.83108      -14423.739      71.623343     -14352.116    
    172300   299.15481      69.045098      69.732278     -14424.363      73.586715     -14350.776    
    172400   303.59595      69.04845       69.706341     -14424.258      74.679157     -14349.579    
    172500   302.67547      69.079675      69.81755      -14423.17       74.452734     -14348.718    
    172600   298.04411      69.071035      69.83597      -14422.191      73.313502     -14348.877    
    172700   299.69489      69.057559      69.714961     -14423.517      73.719566     -14349.797    
    172800   293.05281      69.020437      69.714255     -14425.206      72.085733     -14353.12     
    172900   291.51711      69.047804      69.820747     -14425.037      71.707979     -14353.329    
    173000   304.78065      69.087542      69.785782     -14425.159      74.970571     -14350.188    
    173100   300.46115      69.060224      69.737444     -14423.097      73.908051     -14349.189    
    173200   300.36105      69.023206      69.767595     -14422.985      73.883428     -14349.102    
    173300   302.50559      69.039248      69.781036     -14425.204      74.410948     -14350.793    
    173400   290.8501       69.074178      69.752144     -14424.792      71.543905     -14353.248    
    173500   299.94296      69.080208      69.76586      -14425.436      73.780585     -14351.656    
    173600   302.31942      69.030786      69.795605     -14422.695      74.365154     -14348.33     
    173700   306.23648      69.041065      69.757106     -14423.686      75.328679     -14348.357    
    173800   301.1841       69.079231      69.729444     -14424.275      74.085885     -14350.189    
    173900   293.52749      69.110636      69.80987      -14424.441      72.202496     -14352.239    
    174000   291.42183      69.057274      69.817328     -14424.624      71.68454      -14352.939    
    174100   295.39465      69.048982      69.727484     -14421.875      72.661784     -14349.213    
    174200   303.06592      69.084341      69.732001     -14421.803      74.548779     -14347.254    
    174300   304.03289      69.078179      69.848939     -14423.443      74.786635     -14348.657    
    174400   299.35838      69.065916      69.843088     -14424.759      73.63679      -14351.122    
    174500   296.33893      69.100022      69.704821     -14424.571      72.89406      -14351.676    
    174600   296.07086      69.057573      69.752109     -14423.247      72.828119     -14350.419    
    174700   311.95921      69.052506      69.85598      -14423.017      76.736368     -14346.281    
    174800   311.91402      69.121895      69.758716     -14423.237      76.725252     -14346.512    
    174900   301.45782      69.071276      69.715246     -14422.876      74.153215     -14348.723    
    175000   297.29923      69.025564      69.797377     -14423.801      73.130275     -14350.671    
    175100   294.7446       69.071831      69.807598     -14423.649      72.501883     -14351.147    
    175200   303.79068      69.114048      69.714382     -14424.079      74.727057     -14349.352    
    175300   297.29578      69.031677      69.754214     -14418.966      73.129428     -14345.836    
    175400   305.97227      69.03159       69.838161     -14421.198      75.263689     -14345.935    
    175500   303.61434      69.136682      69.76101      -14422.821      74.683679     -14348.138    
    175600   301.61472      69.07824       69.680823     -14423.873      74.191808     -14349.681    
    175700   299.73591      68.98357       69.777028     -14424.489      73.729656     -14350.76     
    175800   299.58079      69.092591      69.822733     -14424.781      73.691499     -14351.089    
    175900   298.1447       69.186231      69.783512     -14421.428      73.338247     -14348.09     
    176000   301.68334      69.041132      69.776094     -14420.463      74.208689     -14346.254    
    176100   299.03357      68.96607       69.765151     -14421.359      73.556891     -14347.802    
    176200   305.09991      69.097714      69.768364     -14424.683      75.049103     -14349.634    
    176300   302.87283      69.133484      69.777881     -14424.767      74.501282     -14350.266    
    176400   305.4839       69.053684      69.813869     -14425.315      75.143558     -14350.172    
    176500   305.71746      69.027333      69.766761     -14425.983      75.20101      -14350.782    
    176600   293.16019      69.106361      69.730033     -14425.228      72.112147     -14353.116    
    176700   291.05266      69.08163       69.781538     -14427.047      71.593732     -14355.453    
    176800   293.22269      69.02012       69.781352     -14424.922      72.12752      -14352.794    
    176900   295.34263      69.054818      69.762906     -14423.187      72.648987     -14350.538    
    177000   297.73583      69.114636      69.770215     -14423.072      73.237671     -14349.834    
    177100   301.53261      69.075405      69.795516     -14424.023      74.171611     -14349.852    
    177200   298.69841      69.038625      69.763279     -14423.612      73.47445      -14350.138    
    177300   300.10466      69.064373      69.756505     -14424.54       73.820362     -14350.72     
    177400   299.31279      69.110542      69.780836     -14424.111      73.625574     -14350.486    
    177500   295.9122       69.066421      69.770852     -14422.432      72.789091     -14349.643    
    177600   309.0825       69.058691      69.755348     -14424.246      76.028749     -14348.217    
    177700   299.86818      69.078861      69.736635     -14421.639      73.762191     -14347.876    
    177800   296.13828      69.074717      69.752103     -14423.466      72.844704     -14350.622    
    177900   301.62653      69.081074      69.762197     -14426.667      74.194715     -14352.473    
    178000   298.5361       69.073903      69.729772     -14425.345      73.434524     -14351.911    
    178100   302.67684      69.045464      69.73757      -14423.634      74.453071     -14349.181    
    178200   301.05188      69.046604      69.740526     -14422.829      74.05336      -14348.776    
    178300   299.53804      69.091122      69.754249     -14423.223      73.680983     -14349.542    
    178400   294.72957      69.099609      69.765823     -14423.088      72.498185     -14350.59     
    178500   296.73664      69.036948      69.735018     -14423.583      72.991888     -14350.591    
    178600   301.38715      69.035279      69.695944     -14423.479      74.13583      -14349.343    
    178700   304.66222      69.121459      69.742037     -14422.999      74.94144      -14348.058    
    178800   301.72187      69.101236      69.829572     -14423.041      74.218165     -14348.823    
    178900   300.27256      69.034212      69.729402     -14425.556      73.861661     -14351.695    
    179000   291.47698      69.04532       69.633038     -14424.211      71.698106     -14352.513    
    179100   298.43618      69.074234      69.746687     -14424.193      73.409946     -14350.783    
    179200   306.5634       69.09576       69.820507     -14424.692      75.409096     -14349.283    
    179300   299.17707      69.083797      69.718977     -14423.053      73.592191     -14349.46     
    179400   298.77178      69.028633      69.694712     -14423.229      73.492497     -14349.737    
    179500   290.52832      69.044507      69.722256     -14422.083      71.464753     -14350.618    
    179600   298.19944      69.068255      69.715907     -14425.901      73.35171      -14352.55     
    179700   290.98733      69.086972      69.731249     -14424.71       71.577662     -14353.133    
    179800   300.74438      69.040744      69.733812     -14424.145      73.977721     -14350.167    
    179900   303.90115      69.059207      69.721065     -14422.702      74.75423      -14347.947    
    180000   296.75478      69.090471      69.692163     -14421.725      72.996352     -14348.729    
    180100   301.76327      69.087317      69.751795     -14424.797      74.22835      -14350.568    
    180200   296.5901       69.058084      69.741698     -14424.807      72.955842     -14351.851    
    180300   291.49639      69.058603      69.659872     -14421.553      71.702882     -14349.85     
    180400   306.08424      69.050238      69.681249     -14421.526      75.291231     -14346.235    
    180500   299.30254      69.065478      69.742679     -14420.977      73.623055     -14347.353    
    180600   302.01842      69.08922       69.758346     -14424.544      74.291111     -14350.253    
    180700   294.41695      69.072714      69.671144     -14423.785      72.421287     -14351.364    
    180800   300.88577      69.037749      69.708339     -14424.403      74.012499     -14350.391    
    180900   302.75119      69.093436      69.786613     -14422.328      74.47136      -14347.857    
    181000   307.26174      69.111325      69.689177     -14421.009      75.580874     -14345.428    
    181100   310.34706      68.994262      69.627641     -14421.5        76.339809     -14345.16     
    181200   302.59305      69.026295      69.723715     -14423.329      74.43246      -14348.896    
    181300   292.37998      69.144237      69.765291     -14422.835      71.920229     -14350.915    
    181400   291.86782      69.115012      69.723666     -14423.254      71.794247     -14351.46     
    181500   296.66028      68.995275      69.695684     -14423.449      72.973106     -14350.476    
    181600   304.47646      69.056366      69.678181     -14422.231      74.895745     -14347.336    
    181700   302.13439      69.135539      69.7635       -14421.058      74.319638     -14346.738    
    181800   304.50216      69.088439      69.778204     -14423.244      74.902066     -14348.342    
    181900   298.84964      69.051849      69.690534     -14423.344      73.511649     -14349.833    
    182000   302.40488      69.074077      69.682911     -14424.457      74.386173     -14350.071    
    182100   302.13869      69.067661      69.759341     -14423.972      74.320697     -14349.651    
    182200   308.66786      69.068512      69.740479     -14424.871      75.926755     -14348.944    
    182300   305.14621      69.117532      69.719708     -14422.812      75.060493     -14347.752    
    182400   302.3758       69.095098      69.749318     -14421.653      74.379022     -14347.274    
    182500   300.77742      69.030877      69.74712      -14422.693      73.985849     -14348.708    
    182600   293.05641      69.081916      69.656853     -14423.314      72.086618     -14351.227    
    182700   297.04438      69.090204      69.717632     -14424.551      73.067587     -14351.483    
    182800   302.27731      69.070053      69.785133     -14423.399      74.354794     -14349.044    
    182900   306.55085      69.093702      69.718264     -14421.433      75.406007     -14346.027    
    183000   305.70182      69.076655      69.661769     -14422.218      75.197163     -14347.02     
    183100   303.81468      69.040858      69.733201     -14423.991      74.73296      -14349.258    
    183200   300.43776      69.097729      69.80805      -14424.231      73.902297     -14350.329    
    183300   299.12386      69.117867      69.710038     -14423.99       73.579101     -14350.411    
    183400   302.87744      69.029717      69.697414     -14423.455      74.502416     -14348.952    
    183500   302.00993      69.036505      69.778114     -14419.08       74.289024     -14344.791    
    183600   302.75673      69.131491      69.752524     -14420.535      74.472722     -14346.062    
    183700   296.79295      69.09716       69.72802      -14421.846      73.005741     -14348.84     
    183800   301.62197      69.039791      69.786565     -14424.581      74.193593     -14350.388    
    183900   302.20864      69.107375      69.742608     -14425.066      74.337902     -14350.728    
    184000   303.07281      69.088609      69.724053     -14424.003      74.550473     -14349.453    
    184100   311.9877       69.048059      69.767711     -14422.914      76.743376     -14346.17     
    184200   306.38808      69.060538      69.776009     -14421.238      75.36597      -14345.872    
    184300   303.33938      69.136742      69.752848     -14423.306      74.616043     -14348.69     
    184400   306.84907      69.090835      69.753392     -14425.584      75.479366     -14350.104    
    184500   295.1872       69.006867      69.748203     -14423.13       72.610755     -14350.519    
    184600   297.6802       69.083258      69.780755     -14423.41       73.223988     -14350.186    
    184700   299.48016      69.160282      69.753767     -14421.953      73.666746     -14348.286    
    184800   300.87275      69.057985      69.775807     -14420.227      74.009297     -14346.218    
    184900   301.89561      69.001757      69.751202     -14421.239      74.260903     -14346.978    
    185000   298.45595      69.126983      69.750541     -14424.522      73.414807     -14351.107    
    185100   298.76031      69.139196      69.805506     -14425.059      73.489676     -14351.569    
    185200   293.88225      69.003916      69.801855     -14422.799      72.289759     -14350.51     
    185300   311.58109      69.018039      69.704471     -14424.697      76.643357     -14348.053    
    185400   308.18123      69.157807      69.734116     -14422.578      75.807052     -14346.771    
    185500   299.26111      69.108443      69.847741     -14423.641      73.612862     -14350.029    
    185600   297.5141       69.016378      69.773874     -14425.755      73.18313      -14352.572    
    185700   300.18535      69.058276      69.674085     -14425.442      73.840208     -14351.602    
    185800   306.06436      69.108963      69.780572     -14424.563      75.28634      -14349.276    
    185900   309.83075      69.094081      69.852697     -14424.27       76.212805     -14348.057    
    186000   299.42205      69.069988      69.722805     -14422.057      73.652452     -14348.405    
    186100   298.62634      69.028247      69.694398     -14423.932      73.456722     -14350.475    
    186200   297.43107      69.02861       69.775575     -14425.872      73.162707     -14352.709    
    186300   300.6237       69.075645      69.779616     -14426.096      73.948035     -14352.148    
    186400   307.62876      69.085877      69.757344     -14424.914      75.671155     -14349.243    
    186500   303.66881      69.040168      69.765211     -14422.309      74.697078     -14347.612    
    186600   303.70934      69.045009      69.774614     -14422.834      74.707049     -14348.127    
    186700   297.92269      69.101198      69.760163     -14422.637      73.283636     -14349.353    
    186800   300.32689      69.07089       69.764749     -14424.698      73.875026     -14350.823    
    186900   283.3143       69.01322       69.781454     -14423.482      69.690234     -14353.792    
    187000   286.80103      69.113663      69.767283     -14426.447      70.547908     -14355.899    
    187100   291.19453      69.128739      69.803943     -14423.977      71.628628     -14352.348    
    187200   282.39441      69.039233      69.813083     -14419.735      69.463957     -14350.271    
    187300   301.8379       69.034555      69.743377     -14422.666      74.246708     -14348.42     
    187400   313.0067       69.093889      69.75024      -14424.491      76.994032     -14347.497    
    187500   298.09842      69.076983      69.825327     -14422.009      73.326861     -14348.682    
    187600   290.93678      69.065417      69.800231     -14422.864      71.565228     -14351.299    
    187700   299.84125      69.080947      69.744017     -14425.369      73.755567     -14351.614    
    187800   305.95756      69.056778      69.756747     -14424.183      75.260071     -14348.923    
    187900   303.22385      69.062024      69.809356     -14421.28       74.587627     -14346.692    
    188000   303.58089      69.095874      69.777028     -14422.152      74.675452     -14347.477    
    188100   301.16508      69.097842      69.750637     -14423.324      74.081205     -14349.243    
    188200   296.36938      69.067325      69.810372     -14424.255      72.90155      -14351.353    
    188300   297.96435      69.078584      69.805616     -14425.455      73.293884     -14352.161    
    188400   300.24565      69.102917      69.691584     -14424.477      73.855043     -14350.622    
    188500   307.05158      69.048317      69.749493     -14422.354      75.52918      -14346.824    
    188600   304.06886      69.063616      69.829157     -14421.944      74.795483     -14347.148    
    188700   294.12962      69.106059      69.763446     -14421.869      72.350609     -14349.519    
    188800   298.31302      69.083229      69.722801     -14423.985      73.37965      -14350.605    
    188900   296.45188      69.019877      69.757798     -14423.428      72.921843     -14350.506    
    189000   296.24273      69.04831       69.803831     -14420.405      72.870396     -14347.534    
    189100   301.2136       69.130048      69.770577     -14419.518      74.093139     -14345.425    
    189200   306.74349      69.061454      69.804932     -14422.987      75.453394     -14347.534    
    189300   302.84728      69.013047      69.765617     -14424.317      74.494996     -14349.822    
    189400   301.74249      69.060323      69.741854     -14424.789      74.223239     -14350.566    
    189500   298.80325      69.099954      69.777793     -14423.879      73.500239     -14350.378    
    189600   314.19977      69.073311      69.789024     -14425.293      77.287506     -14348.005    
    189700   312.42507      69.063095      69.731792     -14422.3        76.85096      -14345.449    
    189800   301.89128      69.067972      69.765485     -14421.615      74.259838     -14347.355    
    189900   301.01624      69.065446      69.801457     -14423.229      74.044593     -14349.184    
    190000   299.72344      69.083055      69.810275     -14423.685      73.726588     -14349.958    
    190100   290.05721      69.103297      69.768193     -14422.066      71.348869     -14350.717    
    190200   297.76317      69.059786      69.760532     -14423.551      73.244396     -14350.306    
    190300   308.13651      69.009686      69.80136      -14423.93       75.796052     -14348.133    
    190400   310.44995      69.103787      69.73988      -14422.699      76.365116     -14346.334    
    190500   310.14379      69.100825      69.760336     -14423.774      76.289806     -14347.484    
    190600   298.54779      68.972936      69.823007     -14424.809      73.4374       -14351.372    
    190700   296.50204      69.070091      69.745773     -14424.814      72.934182     -14351.88     
    190800   299.92792      69.170344      69.742803     -14423.846      73.776887     -14350.069    
    190900   312.88743      69.051073      69.834541     -14424.86       76.964692     -14347.895    
    191000   310.39953      68.985063      69.775577     -14424.393      76.352715     -14348.04     
    191100   301.69159      69.113826      69.647053     -14424.042      74.210718     -14349.831    
    191200   303.57306      69.093722      69.813747     -14425.102      74.673527     -14350.428    
    191300   301.81558      69.036591      69.860865     -14424.254      74.241217     -14350.013    
    191400   306.97346      69.058407      69.683127     -14425.056      75.509964     -14349.546    
    191500   302.89931      69.045967      69.689005     -14423.569      74.507794     -14349.061    
    191600   303.12761      69.048349      69.818871     -14422.47       74.563953     -14347.906    
    191700   308.14645      69.103477      69.796237     -14423.931      75.798498     -14348.132    
    191800   307.22879      69.079789      69.709618     -14426.535      75.57277      -14350.962    
    191900   305.10005      69.007471      69.709673     -14427.105      75.049137     -14352.056    
    192000   290.6681       69.032057      69.747893     -14421.991      71.499137     -14350.492    
    192100   307.78776      69.107752      69.768249     -14423.066      75.710266     -14347.356    
    192200   300.07028      69.104718      69.762381     -14420.963      73.811903     -14347.151    
    192300   297.68019      69.01137       69.741681     -14422.015      73.223984     -14348.791    
    192400   297.1303       69.018105      69.737005     -14423.688      73.088721     -14350.599    
    192500   299.63434      69.093683      69.748837     -14424.988      73.70467      -14351.283    
    192600   300.75254      69.072113      69.769195     -14423.992      73.979727     -14350.012    
    192700   303.71054      69.017424      69.80027      -14421.496      74.707343     -14346.789    
    192800   309.95706      69.066389      69.722191     -14423.144      76.243875     -14346.9      
    192900   300.98893      69.07901       69.740399     -14423.312      74.037876     -14349.275    
    193000   294.35528      69.044469      69.802138     -14423.3        72.406116     -14350.894    
    193100   296.39889      69.034478      69.763017     -14423.6        72.908808     -14350.692    
    193200   297.8997       69.07668       69.703508     -14423.004      73.277982     -14349.726    
    193300   296.56718      69.063165      69.771049     -14421.435      72.950204     -14348.484    
    193400   308.23909      69.049705      69.800562     -14422.375      75.821284     -14346.554    
    193500   309.78274      69.079689      69.720429     -14422.121      76.200996     -14345.92     
    193600   298.54252      69.064086      69.7299       -14422.478      73.436104     -14349.042    
    193700   298.69891      69.055963      69.794495     -14424.511      73.474571     -14351.036    
    193800   297.45603      69.076477      69.79723      -14424.511      73.168846     -14351.342    
    193900   296.8905       69.082331      69.73726      -14423.217      73.029735     -14350.188    
    194000   310.0577       69.041327      69.723183     -14422.828      76.268629     -14346.559    
    194100   309.89259      69.04258       69.789463     -14422.535      76.228016     -14346.307    
    194200   295.18273      69.130226      69.782897     -14421.214      72.609655     -14348.604    
    194300   293.93651      69.077469      69.738237     -14422.229      72.303106     -14349.926    
    194400   300.52576      68.998703      69.722394     -14423.942      73.923943     -14350.018    
    194500   301.10408      69.066263      69.745844     -14423.71       74.066201     -14349.644    
    194600   307.40061      69.134446      69.779231     -14424.811      75.615035     -14349.196    
    194700   303.55909      69.069461      69.797202     -14424.456      74.670089     -14349.786    
    194800   300.87717      69.054313      69.699996     -14424.173      74.010384     -14350.162    
    194900   303.94236      69.081644      69.6918       -14425.464      74.764367     -14350.7      
    195000   301.79605      69.082638      69.796274     -14424.916      74.236412     -14350.68     
    195100   302.82431      69.084388      69.811975     -14424.347      74.489345     -14349.857    
    195200   302.89901      69.080439      69.671825     -14422.765      74.507722     -14348.257    
    195300   300.46148      69.04735       69.696304     -14421.531      73.908133     -14347.623    
    195400   298.45925      69.082745      69.833463     -14423.001      73.415619     -14349.585    
    195500   298.51304      69.140758      69.791821     -14425.519      73.428852     -14352.09     
    195600   288.32386      69.070486      69.692519     -14422.646      70.922497     -14351.724    
    195700   300.43469      68.969746      69.73825      -14423.044      73.901543     -14349.142    
    195800   305.87224      69.0993        69.755898     -14423.883      75.239082     -14348.644    
    195900   300.40219      69.163667      69.780521     -14423.479      73.893549     -14349.585    
    196000   300.24468      69.058079      69.752724     -14424.691      73.854803     -14350.836    
    196100   299.28933      69.003331      69.728427     -14425.476      73.619804     -14351.857    
    196200   289.4106       69.080785      69.734712     -14423.888      71.189815     -14352.698    
    196300   293.8326       69.096518      69.757981     -14422.474      72.277547     -14350.196    
    196400   315.09447      69.031442      69.762081     -14425.38       77.507585     -14347.873    
    196500   302.46796      69.053454      69.725567     -14423.17       74.40169      -14348.768    
    196600   294.51165      69.125366      69.754153     -14423.79       72.444581     -14351.346    
    196700   295.30865      69.089214      69.784855     -14424.619      72.640629     -14351.978    
    196800   294.53219      69.03722       69.755778     -14423.665      72.449634     -14351.215    
    196900   301.07917      69.057646      69.725011     -14424.738      74.060074     -14350.678    
    197000   299.89252      69.085393      69.76819      -14423.83       73.768178     -14350.062    
    197100   300.82527      69.098278      69.807335     -14423.273      73.997619     -14349.275    
    197200   297.18888      69.066452      69.747343     -14421.495      73.103133     -14348.392    
    197300   306.31092      69.052422      69.704721     -14421.295      75.346991     -14345.948    
    197400   308.30687      69.0856        69.747639     -14422.691      75.837957     -14346.853    
    197500   304.79055      69.108385      69.803297     -14425.073      74.973005     -14350.1      
    197600   294.60718      69.06286       69.772767     -14423.838      72.468081     -14351.37     
    197700   294.69205      69.049518      69.735066     -14423.157      72.488956     -14350.668    
    197800   303.13959      69.082719      69.760128     -14422.444      74.566899     -14347.877    
    197900   302.51092      69.124585      69.804236     -14420.847      74.412258     -14346.435    
    198000   300.1051       69.092665      69.799667     -14421.481      73.820468     -14347.661    
    198100   303.34867      69.036449      69.721114     -14423.124      74.618329     -14348.506    
    198200   296.17796      69.036101      69.720044     -14422.544      72.854463     -14349.689    
    198300   290.87701      69.093704      69.816859     -14422.704      71.550526     -14351.153    
    198400   291.83209      69.101253      69.79796      -14424.195      71.785456     -14352.41     
    198500   293.40634      68.997195      69.716006     -14425.185      72.172696     -14353.012    
    198600   297.34041      68.999741      69.724366     -14423.331      73.140406     -14350.191    
    198700   300.17293      69.107769      69.771739     -14421.69       73.837155     -14347.853    
    198800   314.53161      69.107244      69.800735     -14424.439      77.369132     -14347.07     
    198900   301.16678      69.034249      69.758015     -14423.069      74.081625     -14348.988    
    199000   295.90877      69.028666      69.742947     -14424.501      72.788247     -14351.712    
    199100   296.37654      69.079503      69.77008      -14424.48       72.903311     -14351.576    
    199200   294.85245      69.085566      69.785573     -14422.8        72.528411     -14350.271    
    199300   300.3373       69.038693      69.729146     -14422.812      73.877588     -14348.935    
    199400   307.67585      69.046211      69.732144     -14421.337      75.682737     -14345.654    
    199500   316.38857      69.07154       69.761584     -14422.143      77.825911     -14344.317    
    199600   303.12383      69.049794      69.784705     -14421.938      74.563024     -14347.375    
    199700   307.37163      69.057284      69.739983     -14424.707      75.607907     -14349.099    
    199800   299.35599      69.077651      69.713451     -14424.272      73.636202     -14350.635    
    199900   296.50907      69.027955      69.801695     -14424.663      72.93591      -14351.727    
    200000   301.75547      69.05591       69.804099     -14424.378      74.22643      -14350.152    
Loop time of 2990.62 on 4 procs for 200000 steps with 1904 atoms

Performance: 2.889 ns/day, 8.307 hours/ns, 66.876 timesteps/s, 127.332 katom-step/s
104.9% CPU use with 1 MPI tasks x 4 OpenMP threads

MPI task timing breakdown:
Section |  min time  |  avg time  |  max time  |%varavg| %total
---------------------------------------------------------------
Pair    | 344.11     | 344.11     | 344.11     |   0.0 | 11.51
Kspace  | 1686.1     | 1686.1     | 1686.1     |   0.0 | 56.38
Neigh   | 0.74573    | 0.74573    | 0.74573    |   0.0 |  0.02
Comm    | 2.7117     | 2.7117     | 2.7117     |   0.0 |  0.09
Output  | 0.57365    | 0.57365    | 0.57365    |   0.0 |  0.02
Modify  | 956.17     | 956.17     | 956.17     |   0.0 | 31.97
Other   |            | 0.2525     |            |       |  0.01

Nlocal:           1904 ave        1904 max        1904 min
Histogram: 1 0 0 0 0 0 0 0 0 0
Nghost:           1430 ave        1430 max        1430 min
Histogram: 1 0 0 0 0 0 0 0 0 0
Neighs:              0 ave           0 max           0 min
Histogram: 1 0 0 0 0 0 0 0 0 0
FullNghs:        64200 ave       64200 max       64200 min
Histogram: 1 0 0 0 0 0 0 0 0 0

Total # of neighbors = 64200
Ave neighs/atom = 33.718487
Neighbor list builds = 200
Dangerous builds not checked
        ${run_therm}
        200000
ERROR: Unknown command:         ${run_therm} (src/input.cpp:314)
Last command:         ${run_therm}
