# Supplementary material for: Elucidating the Thermal Properties of Partially Chlorinated Graphene Using Molecular Dynamics Simulations
Source: J Phys Chem C Nanomater Interfaces. 2025 Sep 17;129(39):17767–77. doi: 10.1021/acs.jpcc.5c04046 (PMC12498505; doi:10.1021/acs.jpcc.5c04046)
Supplement: Supplementary file 2 [file jp5c04046_si_002.zip › Supplementary_files/param6.qeq]

# Ntype chi 		eta 	       gamma 	zeta 		qcore 	----  UNITS: metal (eV)      10.1021/ct200006e (Table 5, calibration T1)
1 	8.002		10.718          0.0     0.0             0.0
2 	8.002		10.718          0.0     0.0             0.0
3  	8.426	        15.291 	        0.0   	0.0 	        0.0
