# Supplementary material for: Elucidating the Thermal Properties of Partially Chlorinated Graphene Using Molecular Dynamics Simulations
Source: J Phys Chem C Nanomater Interfaces. 2025 Sep 17;129(39):17767–77. doi: 10.1021/acs.jpcc.5c04046 (PMC12498505; doi:10.1021/acs.jpcc.5c04046)
Supplement: Supplementary file 2 [file jp5c04046_si_002.zip › Supplementary_files/relax_PCG.lmp]

################################################################################
# h-FF for partially chlorinated graphene (PCG) systems
# javier.varillas@jh-inst.cas.cz
################################################################################
# LAMMPS input script energy minimization + NPT relaxation
################################################################################

units		metal
atom_style	charge
dimension	3
boundary 	p p f
neighbor	2.0 bin

read_data    	in.dat      # 7nm by 7nm sheet, PCG with ~6% Cl content (double-sided chlorination)

variable        T equal 300                     # Temperature, in K
variable	time_run equal 100     		# NPT thermalization time, in ps

# Morse potential parameters (for low chlorine content 0.1 - 9 %)
variable	D0 equal 1.38       # in eV (binding energy)
variable	alpha equal 4.2    # in 1/A
variable	r0 equal 2.0      # in A (bond equilibrium distance)
variable	rc equal 3.3       # cutoff Morse

pair_style      hybrid/overlay tersoff morse/smooth/linear ${rc} lj/cut/coul/msm 8.5 15.0

pair_coeff      * * tersoff C.opt.tersoff C(O) C(O) NULL
pair_coeff      2 3 morse/smooth/linear ${D0} ${alpha} ${r0} ${rc}          # <----------- Morse parameters (C-Cl covalent bond)
pair_coeff      1*2 3 lj/cut/coul/msm 0.00654981 1.8            	    # <----------- LJ parameters, C-Cl interactions
pair_coeff      3 3 lj/cut/coul/msm 0.0130 3.4	            		    # <----------- LJ parameters, Cl-Cl interactions

neigh_modify	every 20 delay 0 check no
kspace_style 	msm 1.0e-4       # allows nonPBCs
kspace_modify 	pressure/scalar no

# (1) ---------- minimization steepest descent method

timestep	0.0005		# in ps

thermo	        10
#dump 		1 all custom 200 dump_min_*.txt id type q x y z
 
min_style	sd
minimize 	1.0e-5 1.0e-6 1000 10000
#undump		1

# (2) ---------- thermalization run, NPT ---------------

# set parameters

neigh_modify	every 1000 delay 0 check no

reset_timestep	0	

variable        Tcreate equal "v_T*2"
variable	press equal  1.01325                  # atmospheric pressure in bars
variable	Tdamp equal "dt*100"
variable	Pdamp equal "dt*1000"
velocity	all create ${Tcreate} 418646

fix 		qeq all qeq/point 1 10 1.0e-6 200 param6.qeq

fix		1 all npt temp $T $T ${Tdamp} x ${press} ${press} ${Pdamp} y ${press} ${press} ${Pdamp}

thermo_style    custom step temp lx ly pe ke etotal
thermo	        100

variable	run_therm equal "round((v_time_run)/dt)"     # in ps

#dump 		2 all custom 10000 dump_*.txt id type q x y z

run             ${run_therm}
